# Supplementary material for: Interferon regulates neural stem cell function at all ages by orchestrating mTOR and cell cycle
Source: EMBO Mol Med. 2023 Jan 13;15(4):e16434. doi: 10.15252/emmm.202216434 (PMC10086582; doi:10.15252/emmm.202216434)
Supplement: Supplementary file 3 — Table EV1 [file EMMM-15-e16434-s001.xlsx]

## Sheet: Sheet1
Table EV1: List of relevant phosphosites.
Protein	Phosphosite	log2FC (2h)	Student's T-test p-value 2h	log2FC (16h)	Student's T-test p-value 16h
Akt1	S473	0.1	0.8889484970325127	-1	0.01947421677517165
Irs1	Y608	1.2	0.2320133634496766	0.3	0.7793867172013139
Irs1	S1134	0.9	0.042653040984653716	-2.3	0.15171237251216912
Irs1	S1137	0.2	0.8769927437047635	-1.7	0.39230243158524875
Eif2ak2	S32	0.1	0.8175234144270087	4.2	1.1782026629913688e-4
Eif2ak2	S110	0.4	0.5615209963409157	3.3	9.414125855447387e-4
Eif2ak2	S163	-0.2	0.6399705659264385	2.4	2.9907492328004408e-5
Eif2ak2	S223	0.5	0.29607517864818905	2.1	9.135240808271367e-4
Eif2ak2	S240	-1	0.14584414540390048	3.1	0.023779898687111937
Ccnd1	T286	1.9	0.09877794801291162	0.3	0.679072275691531
Larp1	S498	1	0.13789801033756613	3.2	4.3279277291754484e-4
Larp1	T492	-0.1	1	2.6	0.021983660069913993
