# Supplementary material for: Interferon regulates neural stem cell function at all ages by orchestrating mTOR and cell cycle
Source: EMBO Mol Med. 2023 Jan 13;15(4):e16434. doi: 10.15252/emmm.202216434 (PMC10086582; doi:10.15252/emmm.202216434)
Supplement: Supplementary file 4 — Table EV2 [file EMMM-15-e16434-s002.xlsx]

## Sheet: Table S1
Table EV2: List of DNA Oligonucleotides used in the study.
F, forward primer; R, reverse primer.
The part of oligos corresponding to the amplified gene sequence is underlined. Crispr-Cas9 PAM sequence in bold.
Name	Sequence	Description
5UTR-Sox2-F	ATGCAGAGGCCGAGGCCGCCTCGGCCTCTGGATGGTTGTCTATTAACTTGTTC	full length 5'UTR of mouse Sox2
5UTR-Sox2-R	ATGGTGGCTAGCGGGCGCTGGGCGGGCG	full length 5'UTR of mouse Sox2
5UTR-RPS21-F	ATGCAGAGGCCGAGGCCGCCTCGGCCTCTCTCCTGCCCAATAGTGCTGC	full length 5'UTR of mouse RPS21
5UTR-RPS21-R	ATGGTGGCTAGCCTGAGGCCGTCCCTGCTC	full length 5'UTR of mouse RPS21
5UTR-Actb-F	GGCCGAGGCCGCCTCGGCCTCTTATAAAACCCGGCGGCGC	full length 5'UTR of mouse Actb
5UTR-Actb-R	ATGGTGGCTAGCGGCGAACTGGTGGCGGGTG	full length 5'UTR of mouse Actb
TSC2Ex2-gRNA	TGTTGGGATTGGGAACATCGAGG	Crispr-Cas9 TSC2 gRNA
TSC2Ex2-F	CACCTGTTGGGATTGGGAACATCG	Crispr-mediated cloning
TSC2Ex2-R	AAACCGATGTTCCCAATCCCAACA	Crispr-mediated cloning
pSCas9_gRNASeq	AAGTTGATAACGGACTAGC	gRNA plasmid sequencing primer
T7EI_Ex2-F	CCTCTTCTGGTGTGTCATCTAC	T7EI Assay primer
T7EI_Ex2-R	CCTAGGGAGAACTAATGGCAATC	T7EI Assay primer
