# Supplementary material for: Interferon regulates neural stem cell function at all ages by orchestrating mTOR and cell cycle
Source: EMBO Mol Med. 2023 Jan 13;15(4):e16434. doi: 10.15252/emmm.202216434 (PMC10086582; doi:10.15252/emmm.202216434)
Supplement: Supplementary file 6 — Dataset EV2 [file EMMM-15-e16434-s007.xlsx]

## Sheet: DEBulkIFNb
Dataset EV2: NSC Type I Interferon response DESeq Results.
baseMean	log2FoldChange	lfcSE	stat	pvalue	padj	id	name	description
14453.9	11.7349	0.314266	37.3408	1.7902e-305	3.13016e-301	ENSMUSG00000025498	Irf7	interferon regulatory factor 7 [Source:MGI Symbol
4828.33	8.58933	0.232436	36.9536	3.193e-299	2.79148e-295	ENSMUSG00000046718	Bst2	bone marrow stromal cell antigen 2 [Source:MGI Symbol
3347.33	5.40435	0.165444	32.6657	2.3965e-234	1.39676e-230	ENSMUSG00000046879	Irgm1	immunity-related GTPase family M member 1 [Source:MGI Symbol
3555.98	9.5815	0.297753	32.1794	1.71412e-227	7.49286e-224	ENSMUSG00000024338	Psmb8	proteasome (prosome, macropain) subunit, beta type 8 (large multifunctional peptidase 7) [Source:MGI Symbol
10433.5	6.28856	0.195605	32.1493	4.52225e-227	1.58143e-223	ENSMUSG00000033880	Lgals3bp	lectin, galactoside-binding, soluble, 3 binding protein [Source:MGI Symbol
5815.13	10.701	0.342827	31.2141	3.43165e-214	1.00004e-210	ENSMUSG00000020641	Rsad2	radical S-adenosyl methionine domain containing 2 [Source:MGI Symbol
3072.68	8.61163	0.276855	31.1052	1.02549e-212	2.56153e-209	ENSMUSG00000028270	Gbp2	guanylate binding protein 2 [Source:MGI Symbol
2071.47	8.30705	0.268786	30.9058	4.99135e-210	1.09092e-206	ENSMUSG00000010358	Ifi35	interferon-induced protein 35 [Source:MGI Symbol
2036.76	7.66022	0.256154	29.9048	8.52534e-197	1.65628e-193	ENSMUSG00000074151	Nlrc5	NLR family, CARD domain containing 5 [Source:MGI Symbol
3770.61	7.60328	0.255952	29.7059	3.22463e-194	5.63826e-191	ENSMUSG00000063268	Parp10	poly (ADP-ribose) polymerase family, member 10 [Source:MGI Symbol
4679.94	4.74774	0.162372	29.2398	3.02328e-188	4.80565e-185	ENSMUSG00000060519	Tor3a	torsin family 3, member A [Source:MGI Symbol
1374.34	5.6036	0.196966	28.4496	2.46666e-178	3.59412e-175	ENSMUSG00000040296	Ddx58	DEAD (Asp-Glu-Ala-Asp) box polypeptide 58 [Source:MGI Symbol
1864.55	6.09809	0.215278	28.3266	8.1245e-177	1.09275e-173	ENSMUSG00000020638	Cmpk2	cytidine monophosphate (UMP-CMP) kinase 2, mitochondrial [Source:MGI Symbol
1618.4	7.29683	0.260632	27.9967	8.91591e-173	1.11353e-169	ENSMUSG00000073418	C4b	complement component 4B (Chido blood group) [Source:MGI Symbol
1490.86	5.35089	0.193052	27.7174	2.15591e-169	2.51307e-166	ENSMUSG00000035929	H2-Q4	histocompatibility 2, Q region locus 4 [Source:MGI Symbol
1409.55	8.14193	0.295346	27.5674	1.36838e-167	1.49538e-164	ENSMUSG00000067212	H2-T23	histocompatibility 2, T region locus 23 [Source:MGI Symbol
1389.69	8.12285	0.296232	27.4205	7.80396e-166	8.02661e-163	ENSMUSG00000032596	Uba7	ubiquitin-like modifier activating enzyme 7 [Source:MGI Symbol
2024.98	6.8934	0.2559	26.9379	3.9573e-160	3.84408e-157	ENSMUSG00000096727	Psmb9	proteasome (prosome, macropain) subunit, beta type 9 (large multifunctional peptidase 2) [Source:MGI Symbol
4354.4	5.79895	0.215938	26.8547	3.71729e-159	3.42088e-156	ENSMUSG00000027078	Ube2l6	ubiquitin-conjugating enzyme E2L 6 [Source:MGI Symbol
9347.48	5.93995	0.222148	26.7388	8.34105e-158	7.29216e-155	ENSMUSG00000073411	H2-D1	histocompatibility 2, D region locus 1 [Source:MGI Symbol
3538.8	4.95115	0.185453	26.6977	2.5055e-157	2.08613e-154	ENSMUSG00000038507	Parp12	poly (ADP-ribose) polymerase family, member 12 [Source:MGI Symbol
1167.19	7.29328	0.273328	26.6832	3.68323e-157	2.92733e-154	ENSMUSG00000027580	Helz2	helicase with zinc finger 2, transcriptional coactivator [Source:MGI Symbol
2708.98	10.1695	0.389616	26.1014	1.75779e-150	1.3363e-147	ENSMUSG00000078853	Igtp	interferon gamma induced GTPase [Source:MGI Symbol
1382.85	5.48319	0.211948	25.8704	7.16987e-148	5.22355e-145	ENSMUSG00000026104	Stat1	signal transducer and activator of transcription 1 [Source:MGI Symbol
1530.48	8.82949	0.341858	25.828	2.15222e-147	1.50526e-144	ENSMUSG00000079017	Ifi27l2a	interferon, alpha-inducible protein 27 like 2A [Source:MGI Symbol
10936.9	4.93784	0.191814	25.7428	1.93995e-146	1.30462e-143	ENSMUSG00000022587	Ly6e	lymphocyte antigen 6 complex, locus E [Source:MGI Symbol
3546.59	10.9343	0.438215	24.9519	1.01826e-137	6.59417e-135	ENSMUSG00000041827	Oasl1	2'-5' oligoadenylate synthetase-like 1 [Source:MGI Symbol
2046.09	9.8411	0.404575	24.3245	5.39206e-131	3.36715e-128	ENSMUSG00000034855	Cxcl10	chemokine (C-X-C motif) ligand 10 [Source:MGI Symbol
2380.37	4.70036	0.193488	24.2928	1.16787e-130	7.04142e-128	ENSMUSG00000028268	Gbp3	guanylate binding protein 3 [Source:MGI Symbol
10923.1	4.48945	0.186086	24.1256	6.73054e-129	3.92278e-126	ENSMUSG00000025492	Ifitm3	interferon induced transmembrane protein 3 [Source:MGI Symbol
2036.51	4.55566	0.191235	23.8223	9.80359e-126	5.52954e-123	ENSMUSG00000040033	Stat2	signal transducer and activator of transcription 2 [Source:MGI Symbol
565.338	5.29167	0.227957	23.2134	1.66539e-119	9.09977e-117	ENSMUSG00000049502	Dtx3l	deltex 3-like, E3 ubiquitin ligase [Source:MGI Symbol
13453.1	4.82292	0.211607	22.7919	2.75884e-115	1.46177e-112	ENSMUSG00000037321	Tap1	transporter 1, ATP-binding cassette, sub-family B (MDR/TAP) [Source:MGI Symbol
1457.14	5.58869	0.249616	22.3892	2.50778e-111	1.28966e-108	ENSMUSG00000045932	Ifit2	interferon-induced protein with tetratricopeptide repeats 2 [Source:MGI Symbol
2225.01	10.4985	0.472588	22.215	1.23034e-109	6.14645e-107	ENSMUSG00000035692	Isg15	ISG15 ubiquitin-like modifier [Source:MGI Symbol
2894.42	4.85143	0.22258	21.7964	1.25608e-105	6.10072e-103	ENSMUSG00000056116	H2-T22	histocompatibility 2, T region locus 22 [Source:MGI Symbol
551.094	5.61325	0.259368	21.6421	3.61019e-104	1.70606e-101	ENSMUSG00000060550	H2-Q7	histocompatibility 2, Q region locus 7 [Source:MGI Symbol
520.885	5.94232	0.274696	21.6323	4.45887e-104	2.05167e-101	ENSMUSG00000000275	Trim25	tripartite motif-containing 25 [Source:MGI Symbol
2931.73	11.0307	0.516495	21.3569	1.68315e-101	7.5461e-99	ENSMUSG00000030107	Usp18	ubiquitin specific peptidase 18 [Source:MGI Symbol
12966	5.16774	0.246996	20.9224	1.67498e-97	7.32174e-95	ENSMUSG00000070327	Rnf213	ring finger protein 213 [Source:MGI Symbol
441.548	6.79798	0.325062	20.9128	2.04531e-97	8.72249e-95	ENSMUSG00000023341	Mx2	MX dynamin-like GTPase 2 [Source:MGI Symbol
615.967	7.35296	0.352407	20.8649	5.57687e-97	2.3217e-94	ENSMUSG00000017830	Dhx58	DEXH (Asp-Glu-X-His) box polypeptide 58 [Source:MGI Symbol
11805.7	5.1691	0.253101	20.4231	5.21361e-93	2.12e-90	ENSMUSG00000061232	H2-K1	histocompatibility 2, K1, K region [Source:MGI Symbol
567.991	6.12287	0.300356	20.3854	1.1268e-92	4.47773e-90	ENSMUSG00000029298	Gbp9	guanylate-binding protein 9 [Source:MGI Symbol
713.07	3.94999	0.194174	20.3426	2.70175e-92	1.04978e-89	ENSMUSG00000023249	Parp3	poly (ADP-ribose) polymerase family, member 3 [Source:MGI Symbol
4696.13	12.452	0.612286	20.3368	3.03653e-92	1.15421e-89	ENSMUSG00000029561	Oasl2	2'-5' oligoadenylate synthetase-like 2 [Source:MGI Symbol
981.156	9.31642	0.466995	19.9497	7.54018e-89	2.80511e-86	ENSMUSG00000069874	Irgm2	immunity-related GTPase family M member 2 [Source:MGI Symbol
516.884	6.72436	0.337702	19.9121	1.59765e-88	5.81976e-86	ENSMUSG00000037206	Islr	immunoglobulin superfamily containing leucine-rich repeat [Source:MGI Symbol
3228.19	4.48456	0.225429	19.8935	2.31844e-88	8.27304e-86	ENSMUSG00000001750	Tcirg1	T cell, immune regulator 1, ATPase, H+ transporting, lysosomal V0 protein A3 [Source:MGI Symbol
438.004	3.86245	0.194562	19.852	5.29367e-88	1.85119e-85	ENSMUSG00000078349	AW011738	expressed sequence AW011738 [Source:MGI Symbol
10074	4.32986	0.218949	19.7756	2.41357e-87	8.27477e-85	ENSMUSG00000060802	B2m	beta-2 microglobulin [Source:MGI Symbol
2712.35	4.54219	0.229838	19.7626	3.12694e-87	1.05143e-84	ENSMUSG00000024339	Tap2	transporter 2, ATP-binding cassette, sub-family B (MDR/TAP) [Source:MGI Symbol
510.45	7.67186	0.389843	19.6793	1.62071e-86	5.3468e-84	ENSMUSG00000034422	Parp14	poly (ADP-ribose) polymerase family, member 14 [Source:MGI Symbol
427.001	5.88657	0.304641	19.323	1.72127e-83	5.57341e-81	ENSMUSG00000022906	Parp9	poly (ADP-ribose) polymerase family, member 9 [Source:MGI Symbol
1283.05	3.29295	0.172147	19.1287	7.28242e-82	2.31515e-79	ENSMUSG00000029826	Zc3hav1	zinc finger CCCH type, antiviral 1 [Source:MGI Symbol
1442.88	4.0029	0.212078	18.8747	9.20507e-80	2.87412e-77	ENSMUSG00000002325	Irf9	interferon regulatory factor 9 [Source:MGI Symbol
4604.82	3.38772	0.180172	18.8027	3.58543e-79	1.09985e-76	ENSMUSG00000039501	Znfx1	zinc finger, NFX1-type containing 1 [Source:MGI Symbol
1782.46	3.9167	0.210995	18.563	3.20218e-77	9.65347e-75	ENSMUSG00000040428	Plekha4	pleckstrin homology domain containing, family A (phosphoinositide binding specific) member 4 [Source:MGI Symbol
918.393	5.53438	0.299959	18.4505	2.58431e-76	7.65876e-74	ENSMUSG00000041736	Tspo	translocator protein [Source:MGI Symbol
545.359	3.59673	0.199897	17.993	1.10578e-72	3.22244e-70	ENSMUSG00000024079	Eif2ak2	eukaryotic translation initiation factor 2-alpha kinase 2 [Source:MGI Symbol
341.663	4.35747	0.242874	17.9413	2.80764e-72	8.04779e-70	ENSMUSG00000030966	Trim21	tripartite motif-containing 21 [Source:MGI Symbol
383.256	7.63234	0.431929	17.6704	3.54702e-70	1.00032e-67	ENSMUSG00000026896	Ifih1	interferon induced with helicase C domain 1 [Source:MGI Symbol
928.514	9.68587	0.55252	17.5304	4.20135e-69	1.16604e-66	ENSMUSG00000040483	Xaf1	XIAP associated factor 1 [Source:MGI Symbol
249.5	4.29413	0.247737	17.3334	1.31659e-67	3.59697e-65	ENSMUSG00000030157	Clec2d	C-type lectin domain family 2, member d [Source:MGI Symbol
379.039	4.31803	0.249292	17.3212	1.62725e-67	4.37731e-65	ENSMUSG00000037820	Tgm2	transglutaminase 2, C polypeptide [Source:MGI Symbol
202.999	4.95981	0.288986	17.1628	2.5218e-66	6.68087e-64	ENSMUSG00000034947	Tmem106a	transmembrane protein 106A [Source:MGI Symbol
862.511	9.78277	0.573422	17.0603	1.4645e-65	3.82192e-63	ENSMUSG00000033355	Rtp4	receptor transporter protein 4 [Source:MGI Symbol
232.014	6.09183	0.357745	17.0284	2.52831e-65	6.50112e-63	ENSMUSG00000023224	Serping1	serine (or cysteine) peptidase inhibitor, clade G, member 1 [Source:MGI Symbol
364.248	7.54242	0.44763	16.8497	5.27398e-64	1.33646e-61	ENSMUSG00000047735	Samd9l	sterile alpha motif domain containing 9-like [Source:MGI Symbol
597.846	8.74749	0.520203	16.8155	9.38881e-64	2.34519e-61	ENSMUSG00000079363	Gbp4	guanylate binding protein 4 [Source:MGI Symbol
1152.61	3.24292	0.193405	16.7675	2.10929e-63	5.19451e-61	ENSMUSG00000022216	Psme1	proteasome (prosome, macropain) activator subunit 1 (PA28 alpha) [Source:MGI Symbol
11413.9	3.33373	0.199476	16.7124	5.32093e-63	1.29217e-60	ENSMUSG00000025647	Shisa5	shisa family member 5 [Source:MGI Symbol
237.414	4.33426	0.260124	16.6623	1.23218e-62	2.95133e-60	ENSMUSG00000021091	Serpina3n	serine (or cysteine) peptidase inhibitor, clade A, member 3N [Source:MGI Symbol
4913.28	3.46586	0.208361	16.6339	1.98075e-62	4.6802e-60	ENSMUSG00000024308	Tapbp	TAP binding protein [Source:MGI Symbol
279.665	3.85324	0.234273	16.4477	4.35711e-61	1.01579e-58	ENSMUSG00000038213	Tapbpl	TAP binding protein-like [Source:MGI Symbol
304.936	3.35128	0.206986	16.1909	2.92515e-59	6.72977e-57	ENSMUSG00000038884	A230050P20Rik	RIKEN cDNA A230050P20 gene [Source:MGI Symbol
171.859	4.7677	0.295371	16.1414	6.53096e-59	1.48304e-56	ENSMUSG00000012519	Mlkl	mixed lineage kinase domain-like [Source:MGI Symbol
5509.52	3.9376	0.243994	16.1381	6.88428e-59	1.54323e-56	ENSMUSG00000031897	Psmb10	proteasome (prosome, macropain) subunit, beta type 10 [Source:MGI Symbol
583.73	3.77731	0.235179	16.0614	2.37716e-58	5.26134e-56	ENSMUSG00000040253	Gbp7	guanylate binding protein 7 [Source:MGI Symbol
271.996	3.71869	0.232758	15.9767	9.29237e-58	2.03096e-55	ENSMUSG00000026946	Nmi	N-myc (and STAT) interactor [Source:MGI Symbol
179.496	5.55666	0.354216	15.6872	9.25051e-56	1.99685e-53	ENSMUSG00000079018	Ly6c1	lymphocyte antigen 6 complex, locus C1 [Source:MGI Symbol
3381.77	3.48664	0.228164	15.2813	5.09483e-53	1.08638e-50	ENSMUSG00000006930	Hap1	huntingtin-associated protein 1 [Source:MGI Symbol
250.352	7.49752	0.498673	15.0349	2.1672e-51	4.56548e-49	ENSMUSG00000073409	H2-Q6	histocompatibility 2, Q region locus 6 [Source:MGI Symbol
171.79	5.90132	0.394056	14.9758	5.28081e-51	1.09922e-48	ENSMUSG00000016206	H2-M3	histocompatibility 2, M region locus 3 [Source:MGI Symbol
492.796	9.18432	0.613399	14.9728	5.52555e-51	1.13664e-48	ENSMUSG00000029605	Oas1b	2'-5' oligoadenylate synthetase 1B [Source:MGI Symbol
306.532	4.12679	0.276	14.9521	7.54375e-51	1.53375e-48	ENSMUSG00000038037	Socs1	suppressor of cytokine signaling 1 [Source:MGI Symbol
321.823	2.87971	0.194814	14.7818	9.59123e-50	1.92762e-47	ENSMUSG00000032698	Lmo2	LIM domain only 2 [Source:MGI Symbol
3155.47	2.58285	0.174981	14.7607	1.31234e-49	2.60753e-47	ENSMUSG00000027951	Adar	adenosine deaminase, RNA-specific [Source:MGI Symbol
2949.47	2.49259	0.169009	14.7483	1.57717e-49	3.09852e-47	ENSMUSG00000036986	Pml	promyelocytic leukemia [Source:MGI Symbol
3827.7	13.6228	0.933787	14.5887	1.65633e-48	3.21788e-46	ENSMUSG00000001123	Lgals9	lectin, galactose binding, soluble 9 [Source:MGI Symbol
144.505	5.28424	0.364709	14.4889	7.11866e-48	1.3678e-45	ENSMUSG00000002847	Pla1a	phospholipase A1 member A [Source:MGI Symbol
156.329	4.55068	0.316133	14.3948	2.78772e-47	5.29818e-45	ENSMUSG00000029798	Herc6	hect domain and RLD 6 [Source:MGI Symbol
615.882	2.3342	0.16239	14.3741	3.76363e-47	7.07603e-45	ENSMUSG00000027639	Samhd1	SAM domain and HD domain, 1 [Source:MGI Symbol
1697.06	2.81273	0.196062	14.3461	5.63228e-47	1.04766e-44	ENSMUSG00000021453	Gadd45g	growth arrest and DNA-damage-inducible 45 gamma [Source:MGI Symbol
689.876	3.55337	0.248459	14.3016	1.06859e-46	1.96677e-44	ENSMUSG00000031639	Tlr3	toll-like receptor 3 [Source:MGI Symbol
535.59	2.98059	0.209108	14.2539	2.12107e-46	3.86322e-44	ENSMUSG00000018899	Irf1	interferon regulatory factor 1 [Source:MGI Symbol
493.302	2.8231	0.199636	14.1413	1.05742e-45	1.90608e-43	ENSMUSG00000032508	Myd88	myeloid differentiation primary response gene 88 [Source:MGI Symbol
136.049	3.92281	0.282442	13.8889	3.69778e-44	6.59753e-42	ENSMUSG00000078486	Perm1	PPARGC1 and ESRR induced regulator, muscle 1 [Source:MGI Symbol
1245.67	2.72714	0.197501	13.8082	1.13648e-43	1.98714e-41	ENSMUSG00000002227	Mov10	Moloney leukemia virus 10 [Source:MGI Symbol
2193.35	12.8197	0.928379	13.8087	1.12912e-43	1.98714e-41	ENSMUSG00000052776	Oas1a	2'-5' oligoadenylate synthetase 1A [Source:MGI Symbol
2242.08	12.8477	0.934639	13.7462	2.6848e-43	4.6479e-41	ENSMUSG00000074896	Ifit3	interferon-induced protein with tetratricopeptide repeats 3 [Source:MGI Symbol
431.624	3.16282	0.23047	13.7233	3.67979e-43	6.30795e-41	ENSMUSG00000079197	Psme2	proteasome (prosome, macropain) activator subunit 2 (PA28 beta) [Source:MGI Symbol
550.521	9.94221	0.728841	13.6411	1.1401e-42	1.93541e-40	ENSMUSG00000032690	Oas2	2'-5' oligoadenylate synthetase 2 [Source:MGI Symbol
137.738	6.35431	0.467264	13.599	2.03062e-42	3.41398e-40	ENSMUSG00000039853	Trim14	tripartite motif-containing 14 [Source:MGI Symbol
249.273	3.91817	0.28833	13.5892	2.32014e-42	3.86358e-40	ENSMUSG00000046805	Mpeg1	macrophage expressed gene 1 [Source:MGI Symbol
116.543	3.88787	0.287017	13.5458	4.19593e-42	6.9213e-40	ENSMUSG00000039236	Isg20	interferon-stimulated protein [Source:MGI Symbol
420.152	2.90287	0.216212	13.426	2.12764e-41	3.47681e-39	ENSMUSG00000020707	Rnf135	ring finger protein 135 [Source:MGI Symbol
342.726	2.23004	0.169415	13.1632	7.14937e-40	1.15747e-37	ENSMUSG00000009585	Apobec3	apolipoprotein B mRNA editing enzyme, catalytic polypeptide 3 [Source:MGI Symbol
332.18	2.88986	0.220213	13.123	1.21557e-39	1.94993e-37	ENSMUSG00000070427	Il18bp	interleukin 18 binding protein [Source:MGI Symbol
230.819	3.15825	0.241271	13.0901	1.87668e-39	2.98307e-37	ENSMUSG00000021583	Erap1	endoplasmic reticulum aminopeptidase 1 [Source:MGI Symbol
207.227	3.08673	0.236661	13.0428	3.49104e-39	5.49917e-37	ENSMUSG00000001131	Timp1	tissue inhibitor of metalloproteinase 1 [Source:MGI Symbol
101.25	4.81475	0.37299	12.9085	2.01525e-38	3.14613e-36	ENSMUSG00000048782	Insc	INSC spindle orientation adaptor protein [Source:MGI Symbol
119.366	3.5194	0.283342	12.4211	1.00438e-35	1.55412e-33	ENSMUSG00000091549	Gm6548	predicted gene 6548 [Source:MGI Symbol
85.4039	4.54359	0.369881	12.2839	5.52553e-35	8.47491e-33	ENSMUSG00000097006	9530082P21Rik	RIKEN cDNA 9530082P21 gene [Source:MGI Symbol
88.1719	3.72255	0.303567	12.2627	7.18063e-35	1.09177e-32	ENSMUSG00000112627	4933412E12Rik	RIKEN cDNA 4933412E12 gene [Source:MGI Symbol
86.295	5.40726	0.445117	12.1479	2.9412e-34	4.43336e-32	ENSMUSG00000097572	Gm26797	predicted gene, 26797 [Source:MGI Symbol
145.758	3.19067	0.263567	12.1057	4.92402e-34	7.35867e-32	ENSMUSG00000109408	A930037H05Rik	RIKEN cDNA A930037H05 gene [Source:MGI Symbol
140.814	3.58162	0.296597	12.0757	7.09871e-34	1.05187e-31	ENSMUSG00000019866	Crybg1	crystallin beta-gamma domain containing 1 [Source:MGI Symbol
1052.26	2.11929	0.176813	11.9861	2.10175e-33	3.08816e-31	ENSMUSG00000020415	Pttg1	pituitary tumor-transforming gene 1 [Source:MGI Symbol
704.435	11.1756	0.933391	11.9731	2.45783e-33	3.58126e-31	ENSMUSG00000034459	Ifit1	interferon-induced protein with tetratricopeptide repeats 1 [Source:MGI Symbol
1021.88	12.3772	1.03512	11.9573	2.97212e-33	4.29484e-31	ENSMUSG00000062488	Ifit3b	interferon-induced protein with tetratricopeptide repeats 3B [Source:MGI Symbol
241.311	2.54694	0.21312	11.9508	3.21662e-33	4.61005e-31	ENSMUSG00000054728	Phactr1	phosphatase and actin regulator 1 [Source:MGI Symbol
325.277	2.43743	0.204226	11.935	3.8899e-33	5.52966e-31	ENSMUSG00000038774	Ascc3	activating signal cointegrator 1 complex subunit 3 [Source:MGI Symbol
618.564	12.3746	1.04239	11.8714	8.3281e-33	1.17433e-30	ENSMUSG00000030921	Trim30a	tripartite motif-containing 30A [Source:MGI Symbol
222.513	2.72859	0.23166	11.7784	2.52065e-32	3.52589e-30	ENSMUSG00000032265	Fam46a	family with sequence similarity 46, member A [Source:MGI Symbol
293.681	2.43503	0.208167	11.6975	6.56392e-32	9.10875e-30	ENSMUSG00000069793	Slfn9	schlafen 9 [Source:MGI Symbol
183.51	8.01656	0.688167	11.6492	1.15868e-31	1.59524e-29	ENSMUSG00000082292	Gm12250	predicted gene 12250 [Source:MGI Symbol
958.552	2.31735	0.199978	11.588	2.36982e-31	3.23721e-29	ENSMUSG00000019082	Slc25a22	solute carrier family 25 (mitochondrial carrier, glutamate), member 22 [Source:MGI Symbol
465.331	11.9639	1.03798	11.5262	4.86924e-31	6.5999e-29	ENSMUSG00000075602	Ly6a	lymphocyte antigen 6 complex, locus A [Source:MGI Symbol
79.3171	4.48944	0.392098	11.4498	1.17849e-30	1.58507e-28	ENSMUSG00000079491	H2-T10	histocompatibility 2, T region locus 10 [Source:MGI Symbol
739.983	11.9116	1.04194	11.4322	1.44368e-30	1.92692e-28	ENSMUSG00000028037	Ifi44	interferon-induced protein 44 [Source:MGI Symbol
449.72	11.9148	1.0479	11.3702	2.94172e-30	3.89667e-28	ENSMUSG00000078920	Ifi47	interferon gamma inducible protein 47 [Source:MGI Symbol
282.79	2.01991	0.177948	11.3511	3.65979e-30	4.81138e-28	ENSMUSG00000040613	Apobec1	apolipoprotein B mRNA editing enzyme, catalytic polypeptide 1 [Source:MGI Symbol
666.338	11.7601	1.03746	11.3354	4.38058e-30	5.716e-28	ENSMUSG00000057346	Apol9a	apolipoprotein L 9a [Source:MGI Symbol
623.388	11.6641	1.03618	11.2568	1.07154e-29	1.38785e-27	ENSMUSG00000068246	Apol9b	apolipoprotein L 9b [Source:MGI Symbol
620.907	11.6585	1.04364	11.171	2.82848e-29	3.63646e-27	ENSMUSG00000000386	Mx1	MX dynamin-like GTPase 1 [Source:MGI Symbol
348.99	11.548	1.03526	11.1547	3.39586e-29	4.33406e-27	ENSMUSG00000066861	Oas1g	2'-5' oligoadenylate synthetase 1G [Source:MGI Symbol
469.507	2.32643	0.209317	11.1144	5.33847e-29	6.764e-27	ENSMUSG00000036995	Asap3	ArfGAP with SH3 domain, ankyrin repeat and PH domain 3 [Source:MGI Symbol
2091.92	1.84542	0.166284	11.098	6.41215e-29	8.06593e-27	ENSMUSG00000026833	Olfm1	olfactomedin 1 [Source:MGI Symbol
78.391	3.75283	0.341968	10.9742	2.54255e-28	3.17546e-26	ENSMUSG00000054404	Slfn5	schlafen 5 [Source:MGI Symbol
374.623	2.28201	0.208409	10.9497	3.33337e-28	4.13361e-26	ENSMUSG00000040276	Pacsin1	protein kinase C and casein kinase substrate in neurons 1 [Source:MGI Symbol
85.8139	6.43575	0.593827	10.8377	1.14007e-27	1.394e-25	ENSMUSG00000066258	Trim12a	tripartite motif-containing 12A [Source:MGI Symbol
504.23	11.3582	1.04799	10.838	1.13656e-27	1.394e-25	ENSMUSG00000054072	Iigp1	interferon inducible GTPase 1 [Source:MGI Symbol
106.807	7.25142	0.681967	10.6331	1.04519e-26	1.26911e-24	ENSMUSG00000027360	Hdc	histidine decarboxylase [Source:MGI Symbol
2972.34	1.64105	0.155005	10.5871	1.71016e-26	2.06222e-24	ENSMUSG00000014599	Csf1	colony stimulating factor 1 (macrophage) [Source:MGI Symbol
5240.77	1.61983	0.153201	10.5732	1.9837e-26	2.37568e-24	ENSMUSG00000022108	Itm2b	integral membrane protein 2B [Source:MGI Symbol
1894.07	2.29306	0.216987	10.5677	2.10329e-26	2.50177e-24	ENSMUSG00000024862	Klc2	kinesin light chain 2 [Source:MGI Symbol
999.386	2.01739	0.193145	10.445	7.72617e-26	9.12784e-24	ENSMUSG00000055447	Cd47	CD47 antigen (Rh-related antigen, integrin-associated signal transducer) [Source:MGI Symbol
280.673	2.50755	0.240149	10.4416	8.002e-26	9.39026e-24	ENSMUSG00000006611	Hfe	hemochromatosis [Source:MGI Symbol
98.1248	7.12245	0.682991	10.4283	9.20476e-26	1.07297e-23	ENSMUSG00000097194	9330175E14Rik	RIKEN cDNA 9330175E14 gene [Source:MGI Symbol
210.893	10.8215	1.0394	10.4114	1.10013e-25	1.27389e-23	ENSMUSG00000027514	Zbp1	Z-DNA binding protein 1 [Source:MGI Symbol
208.693	10.8043	1.04291	10.3599	1.88765e-25	2.17142e-23	ENSMUSG00000032661	Oas3	2'-5' oligoadenylate synthetase 3 [Source:MGI Symbol
115.342	7.66958	0.740708	10.3544	1.99873e-25	2.28418e-23	ENSMUSG00000106734	Gm20559	predicted gene, 20559 [Source:MGI Symbol
242.173	2.29623	0.221931	10.3466	2.16845e-25	2.46204e-23	ENSMUSG00000047067	Dusp28	dual specificity phosphatase 28 [Source:MGI Symbol
196.949	10.7255	1.04602	10.2537	5.69609e-25	6.42555e-23	ENSMUSG00000073555	Gm4951	predicted gene 4951 [Source:MGI Symbol
163.749	2.65811	0.259309	10.2508	5.87102e-25	6.58044e-23	ENSMUSG00000053093	Myh7	myosin, heavy polypeptide 7, cardiac muscle, beta [Source:MGI Symbol
860.328	2.06848	0.203107	10.1842	1.16626e-24	1.29886e-22	ENSMUSG00000035547	Capn5	calpain 5 [Source:MGI Symbol
53.349	4.81055	0.47274	10.1759	1.27019e-24	1.40565e-22	ENSMUSG00000016496	Cd274	CD274 antigen [Source:MGI Symbol
406.214	1.84736	0.181639	10.1705	1.34279e-24	1.47665e-22	ENSMUSG00000021194	Chga	chromogranin A [Source:MGI Symbol
54.8402	4.32384	0.42656	10.1365	1.90153e-24	2.07802e-22	ENSMUSG00000047810	Ccdc88b	coiled-coil domain containing 88B [Source:MGI Symbol
366.882	1.79239	0.17749	10.0985	2.80336e-24	3.02587e-22	ENSMUSG00000039911	Spsb1	splA/ryanodine receptor domain and SOCS box containing 1 [Source:MGI Symbol
50.0715	4.53466	0.449041	10.0985	2.8035e-24	3.02587e-22	ENSMUSG00000022548	Apod	apolipoprotein D [Source:MGI Symbol
2188.29	2.07768	0.206762	10.0487	4.65598e-24	4.99447e-22	ENSMUSG00000042751	Nmnat2	nicotinamide nucleotide adenylyltransferase 2 [Source:MGI Symbol
265.639	10.4343	1.0392	10.0408	5.04435e-24	5.37808e-22	ENSMUSG00000068245	Phf11d	PHD finger protein 11D [Source:MGI Symbol
442.741	1.57085	0.156898	10.0119	6.75427e-24	7.15748e-22	ENSMUSG00000038058	Nod1	nucleotide-binding oligomerization domain containing 1 [Source:MGI Symbol
62.5669	5.98118	0.597785	10.0056	7.20265e-24	7.58665e-22	ENSMUSG00000022575	Gsdmd	gasdermin D [Source:MGI Symbol
51.2021	3.95918	0.398897	9.92531	1.61546e-23	1.69139e-21	ENSMUSG00000079505	Gm11131	predicted gene 11131 [Source:MGI Symbol
52.0808	3.96708	0.401612	9.87787	2.59614e-23	2.702e-21	ENSMUSG00000030137	Tuba8	tubulin, alpha 8 [Source:MGI Symbol
120.433	8.12748	0.827498	9.82176	4.53742e-23	4.69448e-21	ENSMUSG00000037921	Ddx60	DEAD (Asp-Glu-Ala-Asp) box polypeptide 60 [Source:MGI Symbol
171.946	9.1489	0.941738	9.71492	1.30231e-22	1.33947e-20	ENSMUSG00000057596	Trim30d	tripartite motif-containing 30D [Source:MGI Symbol
58.1612	3.56832	0.368351	9.68729	1.70731e-22	1.74575e-20	ENSMUSG00000027962	Vcam1	vascular cell adhesion molecule 1 [Source:MGI Symbol
122.715	10.0416	1.03984	9.6569	2.29769e-22	2.33576e-20	ENSMUSG00000026222	Sp100	nuclear antigen Sp100 [Source:MGI Symbol
87.9334	7.29638	0.757311	9.63458	2.85621e-22	2.88675e-20	ENSMUSG00000039699	Batf2	basic leucine zipper transcription factor, ATF-like 2 [Source:MGI Symbol
186.688	9.92566	1.03795	9.56276	5.73312e-22	5.76112e-20	ENSMUSG00000035208	Slfn8	schlafen 8 [Source:MGI Symbol
803.728	1.73162	0.181367	9.5476	6.63655e-22	6.63086e-20	ENSMUSG00000043279	Trim56	tripartite motif-containing 56 [Source:MGI Symbol
106.219	9.83198	1.03913	9.46177	1.51383e-21	1.50394e-19	ENSMUSG00000091649	Phf11b	PHD finger protein 11B [Source:MGI Symbol
54.1433	5.99543	0.636668	9.41689	2.32318e-21	2.29496e-19	ENSMUSG00000055172	C1ra	complement component 1, r subcomponent A [Source:MGI Symbol
64.0793	3.18224	0.339213	9.38126	3.25947e-21	3.20179e-19	ENSMUSG00000022665	Ccdc80	coiled-coil domain containing 80 [Source:MGI Symbol
2004.6	1.93633	0.207515	9.33103	5.24226e-21	5.12072e-19	ENSMUSG00000015243	Abca1	ATP-binding cassette, sub-family A (ABC1), member 1 [Source:MGI Symbol
328.347	2.30102	0.248125	9.27365	8.99421e-21	8.73688e-19	ENSMUSG00000020682	Mmp28	matrix metallopeptidase 28 (epilysin) [Source:MGI Symbol
8850.29	2.26413	0.244553	9.25824	1.03918e-20	1.00388e-18	ENSMUSG00000049401	Ogfr	opioid growth factor receptor [Source:MGI Symbol
1174.53	1.74058	0.188168	9.25018	1.1206e-20	1.07658e-18	ENSMUSG00000053647	Gper1	G protein-coupled estrogen receptor 1 [Source:MGI Symbol
44.9567	5.30201	0.573853	9.23932	1.2403e-20	1.18506e-18	ENSMUSG00000057143	Trim12c	tripartite motif-containing 12C [Source:MGI Symbol
47.4388	4.23947	0.461229	9.19169	1.9336e-20	1.83744e-18	ENSMUSG00000038188	Scarf1	scavenger receptor class F, member 1 [Source:MGI Symbol
1940.68	1.96157	0.215039	9.12192	3.69008e-20	3.48762e-18	ENSMUSG00000042726	Trafd1	TRAF type zinc finger domain containing 1 [Source:MGI Symbol
237.74	2.29407	0.252092	9.10011	4.51191e-20	4.24144e-18	ENSMUSG00000057554	Lgals8	lectin, galactose binding, soluble 8 [Source:MGI Symbol
483.753	1.70947	0.18959	9.01669	9.69288e-20	9.0631e-18	ENSMUSG00000017756	Slc12a7	solute carrier family 12, member 7 [Source:MGI Symbol
49.7595	4.01851	0.448597	8.95794	1.65405e-19	1.53835e-17	ENSMUSG00000036908	Unc93b1	unc-93 homolog B1 (C. elegans) [Source:MGI Symbol
785.727	1.48986	0.166442	8.95122	1.75784e-19	1.62623e-17	ENSMUSG00000002602	Axl	AXL receptor tyrosine kinase [Source:MGI Symbol
607.553	2.01635	0.225495	8.94184	1.91367e-19	1.76108e-17	ENSMUSG00000037997	Parp11	poly (ADP-ribose) polymerase family, member 11 [Source:MGI Symbol
272.305	2.16651	0.243283	8.90529	2.66232e-19	2.43721e-17	ENSMUSG00000020572	Nampt	nicotinamide phosphoribosyltransferase [Source:MGI Symbol
155.197	2.47747	0.279879	8.85191	4.30163e-19	3.9174e-17	ENSMUSG00000041143	Tmco4	transmembrane and coiled-coil domains 4 [Source:MGI Symbol
759.642	1.43158	0.162205	8.82572	5.43812e-19	4.92671e-17	ENSMUSG00000020387	Jade2	jade family PHD finger 2 [Source:MGI Symbol
1037.83	2.183	0.247417	8.82314	5.5646e-19	5.01531e-17	ENSMUSG00000030281	Il17rc	interleukin 17 receptor C [Source:MGI Symbol
920.562	1.29167	0.146485	8.81772	5.84062e-19	5.23709e-17	ENSMUSG00000034614	Pik3ip1	phosphoinositide-3-kinase interacting protein 1 [Source:MGI Symbol
11091	1.62317	0.184456	8.79977	6.85501e-19	6.11529e-17	ENSMUSG00000034708	Grn	granulin [Source:MGI Symbol
423.253	1.90007	0.216001	8.79659	7.05166e-19	6.25879e-17	ENSMUSG00000020407	Upp1	uridine phosphorylase 1 [Source:MGI Symbol
2422.07	1.88291	0.21424	8.78882	7.55697e-19	6.67342e-17	ENSMUSG00000002307	Daxx	Fas death domain-associated protein [Source:MGI Symbol
2641.55	1.81656	0.207478	8.75543	1.01666e-18	8.93278e-17	ENSMUSG00000035686	Thrsp	thyroid hormone responsive [Source:MGI Symbol
145.166	2.03623	0.232613	8.75374	1.03199e-18	9.02218e-17	ENSMUSG00000036249	Rbm43	RNA binding motif protein 43 [Source:MGI Symbol
1696.42	1.63492	0.187317	8.7281	1.29492e-18	1.12645e-16	ENSMUSG00000047098	Rnf31	ring finger protein 31 [Source:MGI Symbol
218.321	1.96633	0.22552	8.71911	1.40201e-18	1.21357e-16	ENSMUSG00000020464	Pnpt1	polyribonucleotide nucleotidyltransferase 1 [Source:MGI Symbol
5894.24	1.98488	0.228363	8.69179	1.78388e-18	1.53651e-16	ENSMUSG00000024873	Cnih2	cornichon family AMPA receptor auxiliary protein 2 [Source:MGI Symbol
62.3739	9.06515	1.04873	8.64389	2.71652e-18	2.32835e-16	ENSMUSG00000104713	Gbp6	guanylate binding protein 6 [Source:MGI Symbol
62.6968	9.07754	1.05578	8.59799	4.05632e-18	3.45974e-16	ENSMUSG00000029322	Plac8	placenta-specific 8 [Source:MGI Symbol
773.897	1.62129	0.188733	8.59036	4.33468e-18	3.67922e-16	ENSMUSG00000035517	Tdrd7	tudor domain containing 7 [Source:MGI Symbol
596.008	2.08893	0.243616	8.57469	4.96778e-18	4.19621e-16	ENSMUSG00000022505	Emp2	epithelial membrane protein 2 [Source:MGI Symbol
69.1566	2.76992	0.32321	8.57002	5.17352e-18	4.34899e-16	ENSMUSG00000026088	Mitd1	MIT, microtubule interacting and transport, domain containing 1 [Source:MGI Symbol
60.0496	9.01065	1.05204	8.56494	5.40683e-18	4.52337e-16	ENSMUSG00000056144	Trim34a	tripartite motif-containing 34A [Source:MGI Symbol
267.776	1.72971	0.202203	8.55434	5.92715e-18	4.93506e-16	ENSMUSG00000025969	Nrp2	neuropilin 2 [Source:MGI Symbol
858.872	1.57156	0.183763	8.5521	6.04349e-18	5.00807e-16	ENSMUSG00000034485	Uaca	uveal autoantigen with coiled-coil domains and ankyrin repeats [Source:MGI Symbol
797.579	1.44007	0.170302	8.45599	1.38369e-17	1.14121e-15	ENSMUSG00000040043	Rbms2	RNA binding motif, single stranded interacting protein 2 [Source:MGI Symbol
205.729	2.40272	0.285114	8.42722	1.76993e-17	1.45292e-15	ENSMUSG00000033170	Card10	caspase recruitment domain family, member 10 [Source:MGI Symbol
95.1573	2.17024	0.257957	8.41318	1.99519e-17	1.63018e-15	ENSMUSG00000073002	Vamp5	vesicle-associated membrane protein 5 [Source:MGI Symbol
285.558	2.07729	0.247058	8.40812	2.08311e-17	1.69411e-15	ENSMUSG00000038305	Spats2l	spermatogenesis associated, serine-rich 2-like [Source:MGI Symbol
736.161	1.55091	0.18454	8.40422	2.15364e-17	1.74335e-15	ENSMUSG00000024420	Zfp521	zinc finger protein 521 [Source:MGI Symbol
51.1856	8.78209	1.0489	8.3727	2.81564e-17	2.26873e-15	ENSMUSG00000090942	F830016B08Rik	RIKEN cDNA F830016B08 gene [Source:MGI Symbol
495.632	1.65671	0.198106	8.36275	3.06372e-17	2.4573e-15	ENSMUSG00000032515	Csrnp1	cysteine-serine-rich nuclear protein 1 [Source:MGI Symbol
238.059	1.90928	0.229443	8.32137	4.34752e-17	3.47107e-15	ENSMUSG00000049353	Rd3	retinal degeneration 3 [Source:MGI Symbol
1951.57	1.36422	0.164019	8.31744	4.49414e-17	3.57182e-15	ENSMUSG00000039057	Myo16	myosin XVI [Source:MGI Symbol
203.435	2.02133	0.243785	8.29145	5.59399e-17	4.42584e-15	ENSMUSG00000023186	Vwa5a	von Willebrand factor A domain containing 5A [Source:MGI Symbol
408.269	2.32051	0.280489	8.27307	6.52771e-17	5.14131e-15	ENSMUSG00000041548	Hspb8	heat shock protein 8 [Source:MGI Symbol
120.189	2.74136	0.335556	8.16962	1.54687e-16	1.21287e-14	ENSMUSG00000022758	P2rx6	purinergic receptor P2X, ligand-gated ion channel, 6 [Source:MGI Symbol
38.1012	3.11827	0.382683	8.14845	1.84311e-16	1.4387e-14	ENSMUSG00000000409	Lck	lymphocyte protein tyrosine kinase [Source:MGI Symbol
70.8476	2.10554	0.25879	8.13608	2.04143e-16	1.58642e-14	ENSMUSG00000024887	Asah2	N-acylsphingosine amidohydrolase 2 [Source:MGI Symbol
45.7146	8.62272	1.06271	8.11391	2.45077e-16	1.8961e-14	ENSMUSG00000072620	Slfn2	schlafen 2 [Source:MGI Symbol
102.925	1.91684	0.236835	8.09357	2.89716e-16	2.23158e-14	ENSMUSG00000040152	Thbs1	thrombospondin 1 [Source:MGI Symbol
58.0251	2.3614	0.292828	8.06413	3.68807e-16	2.82833e-14	ENSMUSG00000020681	Ace	angiotensin I converting enzyme (peptidyl-dipeptidase A) 1 [Source:MGI Symbol
58.7249	7.59393	0.952168	7.97542	7.5934e-16	5.77263e-14	ENSMUSG00000001166	Oas1c	2'-5' oligoadenylate synthetase 1C [Source:MGI Symbol
604.642	1.42864	0.179129	7.97544	7.59199e-16	5.77263e-14	ENSMUSG00000040373	Cacng5	calcium channel, voltage-dependent, gamma subunit 5 [Source:MGI Symbol
474.565	1.39182	0.176098	7.90367	1.35405e-15	1.02491e-13	ENSMUSG00000035505	Cox18	cytochrome c oxidase assembly protein 18 [Source:MGI Symbol
31.0342	4.49887	0.569648	7.89764	1.42121e-15	1.07111e-13	ENSMUSG00000042812	Foxf1	forkhead box F1 [Source:MGI Symbol
5875.18	1.40398	0.178163	7.88028	1.63319e-15	1.22559e-13	ENSMUSG00000004846	Plod3	procollagen-lysine, 2-oxoglutarate 5-dioxygenase 3 [Source:MGI Symbol
38.0257	8.356	1.06443	7.8502	2.07685e-15	1.55187e-13	ENSMUSG00000105096	Gbp10	guanylate-binding protein 10 [Source:MGI Symbol
553.658	1.40916	0.179822	7.83641	2.31798e-15	1.72468e-13	ENSMUSG00000026466	Tor1aip1	torsin A interacting protein 1 [Source:MGI Symbol
36.5394	8.29599	1.06008	7.8258	2.52215e-15	1.86864e-13	ENSMUSG00000039304	Tnfsf10	tumor necrosis factor (ligand) superfamily, member 10 [Source:MGI Symbol
1449.11	1.53423	0.197001	7.78794	3.40541e-15	2.51239e-13	ENSMUSG00000078234	Klhdc7a	kelch domain containing 7A [Source:MGI Symbol
1520.16	1.3805	0.177297	7.78634	3.44901e-15	2.53386e-13	ENSMUSG00000020790	Ankfy1	ankyrin repeat and FYVE domain containing 1 [Source:MGI Symbol
35.6698	8.26509	1.06207	7.78207	3.5673e-15	2.6098e-13	ENSMUSG00000078921	Tgtp2	T cell specific GTPase 2 [Source:MGI Symbol
12791.4	1.78443	0.229366	7.77984	3.63093e-15	2.64529e-13	ENSMUSG00000022594	Lynx1	Ly6/neurotoxin 1 [Source:MGI Symbol
4599.26	1.79214	0.233613	7.6714	8.5064e-15	6.17155e-13	ENSMUSG00000006418	Rnf114	ring finger protein 114 [Source:MGI Symbol
42.8281	2.58329	0.338395	7.63396	1.13824e-14	8.22403e-13	ENSMUSG00000091191	Gm17334	predicted gene, 17334 [Source:MGI Symbol
48.0069	2.4458	0.320893	7.62186	1.25024e-14	8.99606e-13	ENSMUSG00000037490	Slc2a12	solute carrier family 2 (facilitated glucose transporter), member 12 [Source:MGI Symbol
88.2093	1.98473	0.260665	7.6141	1.32764e-14	9.51388e-13	ENSMUSG00000002324	Rec8	REC8 meiotic recombination protein [Source:MGI Symbol
608.216	1.49805	0.197174	7.5976	1.50835e-14	1.07647e-12	ENSMUSG00000035248	Zcchc6	zinc finger, CCHC domain containing 6 [Source:MGI Symbol
26.7971	4.38615	0.577813	7.59095	1.58787e-14	1.12861e-12	ENSMUSG00000081769	Gm12216	predicted gene 12216 [Source:MGI Symbol
4221.22	1.61103	0.212811	7.57021	1.8631e-14	1.31888e-12	ENSMUSG00000015981	Stk32c	serine/threonine kinase 32C [Source:MGI Symbol
130.817	2.16739	0.286577	7.56302	1.96913e-14	1.38832e-12	ENSMUSG00000052087	Rgs14	regulator of G-protein signaling 14 [Source:MGI Symbol
30.0763	8.01192	1.07076	7.4825	3.64622e-14	2.56041e-12	ENSMUSG00000048852	Gm12185	predicted gene 12185 [Source:MGI Symbol
461.569	1.71003	0.229918	7.43756	5.12801e-14	3.58653e-12	ENSMUSG00000024039	Cbs	cystathionine beta-synthase [Source:MGI Symbol
123.684	1.65693	0.223091	7.42718	5.54701e-14	3.86412e-12	ENSMUSG00000039217	Il18	interleukin 18 [Source:MGI Symbol
25.8188	3.96125	0.534213	7.41512	6.07563e-14	4.21557e-12	ENSMUSG00000025887	Casp12	caspase 12 [Source:MGI Symbol
3495.43	1.10555	0.149258	7.40697	6.46068e-14	4.46502e-12	ENSMUSG00000038467	Chmp4b	charged multivesicular body protein 4B [Source:MGI Symbol
2376.43	1.33193	0.180647	7.37312	8.33409e-14	5.72371e-12	ENSMUSG00000029426	Scarb2	scavenger receptor class B, member 2 [Source:MGI Symbol
424.147	1.50259	0.203799	7.37291	8.34741e-14	5.72371e-12	ENSMUSG00000024981	Acsl5	acyl-CoA synthetase long-chain family member 5 [Source:MGI Symbol
131.226	1.86392	0.253044	7.36602	8.79013e-14	6.00373e-12	ENSMUSG00000032556	Bfsp2	beaded filament structural protein 2, phakinin [Source:MGI Symbol
3037.5	1.47577	0.200916	7.34521	1.02717e-13	6.98835e-12	ENSMUSG00000006403	Adamts4	a disintegrin-like and metallopeptidase (reprolysin type) with thrombospondin type 1 motif, 4 [Source:MGI Symbol
1553.4	1.38365	0.18917	7.31431	1.29354e-13	8.76646e-12	ENSMUSG00000046027	Stard5	StAR-related lipid transfer (START) domain containing 5 [Source:MGI Symbol
168.772	1.69054	0.232327	7.27653	1.71253e-13	1.15612e-11	ENSMUSG00000029330	Cds1	CDP-diacylglycerol synthase 1 [Source:MGI Symbol
9164.8	1.59815	0.220132	7.25996	1.93602e-13	1.30197e-11	ENSMUSG00000015837	Sqstm1	sequestosome 1 [Source:MGI Symbol
28.6298	3.63047	0.501736	7.23581	2.31386e-13	1.55011e-11	ENSMUSG00000039616	Mocos	molybdenum cofactor sulfurase [Source:MGI Symbol
36.4469	3.49976	0.484045	7.23023	2.41085e-13	1.60892e-11	ENSMUSG00000061451	Tmem151a	transmembrane protein 151A [Source:MGI Symbol
153.343	1.74127	0.240961	7.22633	2.48104e-13	1.64947e-11	ENSMUSG00000021809	Nudt13	nudix (nucleoside diphosphate linked moiety X)-type motif 13 [Source:MGI Symbol
40.2852	2.72017	0.376967	7.21594	2.67821e-13	1.77381e-11	ENSMUSG00000052143	Gm9869	predicted gene 9869 [Source:MGI Symbol
340.062	2.06011	0.286182	7.19861	3.04153e-13	2.00684e-11	ENSMUSG00000078776	9530053A07Rik	RIKEN cDNA 9530053A07 gene [Source:MGI Symbol
82.7094	2.27671	0.316619	7.1907	3.22306e-13	2.11862e-11	ENSMUSG00000039697	Ncoa7	nuclear receptor coactivator 7 [Source:MGI Symbol
512.658	1.39542	0.195278	7.14584	4.47244e-13	2.92886e-11	ENSMUSG00000025324	Atp10a	ATPase, class V, type 10A [Source:MGI Symbol
267.925	1.52153	0.213213	7.13619	4.79758e-13	3.13007e-11	ENSMUSG00000030681	Mvp	major vault protein [Source:MGI Symbol
23.0755	7.63026	1.06938	7.13522	4.83162e-13	3.14055e-11	ENSMUSG00000073489	Ifi204	interferon activated gene 204 [Source:MGI Symbol
812.678	1.44377	0.202702	7.12261	5.29527e-13	3.42918e-11	ENSMUSG00000035713	Usp35	ubiquitin specific peptidase 35 [Source:MGI Symbol
12630.9	1.47614	0.207383	7.11793	5.47794e-13	3.53438e-11	ENSMUSG00000029810	Tmem176b	transmembrane protein 176B [Source:MGI Symbol
22.9861	4.13476	0.582439	7.09904	6.28148e-13	4.03793e-11	ENSMUSG00000015843	Rxrg	retinoid X receptor gamma [Source:MGI Symbol
146.149	1.65929	0.233855	7.0954	6.44913e-13	4.13051e-11	ENSMUSG00000026360	Rgs2	regulator of G-protein signaling 2 [Source:MGI Symbol
443.43	1.44389	0.203814	7.08434	6.98549e-13	4.45771e-11	ENSMUSG00000038463	Olfml2b	olfactomedin-like 2B [Source:MGI Symbol
33.8163	7.454	1.05475	7.06705	7.91326e-13	5.0314e-11	ENSMUSG00000092021	Gbp11	guanylate binding protein 11 [Source:MGI Symbol
83.7761	2.40723	0.340969	7.05998	8.32633e-13	5.27485e-11	ENSMUSG00000009281	Rarres2	retinoic acid receptor responder (tazarotene induced) 2 [Source:MGI Symbol
4046.27	1.37496	0.197151	6.97417	1.53845e-12	9.71113e-11	ENSMUSG00000035891	Cerk	ceramide kinase [Source:MGI Symbol
22.4043	4.97971	0.71476	6.96696	1.61926e-12	1.01844e-10	ENSMUSG00000028159	Dapp1	dual adaptor for phosphotyrosine and 3-phosphoinositides 1 [Source:MGI Symbol
1440.41	1.00745	0.144912	6.95213	1.7991e-12	1.1275e-10	ENSMUSG00000001521	Tulp3	tubby-like protein 3 [Source:MGI Symbol
372.619	1.22691	0.176976	6.93266	2.065e-12	1.28952e-10	ENSMUSG00000033781	Asb13	ankyrin repeat and SOCS box-containing 13 [Source:MGI Symbol
890.613	1.53655	0.221694	6.93093	2.09042e-12	1.30075e-10	ENSMUSG00000024457	Trim26	tripartite motif-containing 26 [Source:MGI Symbol
396.022	1.83002	0.264972	6.90647	2.48432e-12	1.54037e-10	ENSMUSG00000020388	Pdlim4	PDZ and LIM domain 4 [Source:MGI Symbol
20.6162	7.47447	1.08385	6.89625	2.66971e-12	1.64947e-10	ENSMUSG00000037849	Ifi206	interferon activated gene 206 [Source:MGI Symbol
20.5635	7.46857	1.08369	6.89183	2.75405e-12	1.69558e-10	ENSMUSG00000078922	Tgtp1	T cell specific GTPase 1 [Source:MGI Symbol
49.4943	2.27848	0.331371	6.87592	3.07951e-12	1.8893e-10	ENSMUSG00000024371	C2	complement component 2 (within H-2S) [Source:MGI Symbol
19.7486	7.39828	1.07986	6.85113	3.66346e-12	2.23971e-10	ENSMUSG00000034438	Gbp8	guanylate-binding protein 8 [Source:MGI Symbol
901.037	1.5867	0.231714	6.84766	3.75332e-12	2.27976e-10	ENSMUSG00000050002	Idnk	idnK gluconokinase homolog (E. coli) [Source:MGI Symbol
236.573	1.44524	0.211057	6.8476	3.75505e-12	2.27976e-10	ENSMUSG00000025036	Sfxn2	sideroflexin 2 [Source:MGI Symbol
123.249	1.60491	0.235342	6.8195	4.56782e-12	2.76361e-10	ENSMUSG00000071531	Gprin2	G protein regulated inducer of neurite outgrowth 2 [Source:MGI Symbol
4325.63	1.43429	0.210763	6.80522	5.04469e-12	3.0416e-10	ENSMUSG00000006782	Cnp	2',3'-cyclic nucleotide 3' phosphodiesterase [Source:MGI Symbol
601.621	1.50154	0.220701	6.80349	5.10569e-12	3.0678e-10	ENSMUSG00000025408	Ddit3	DNA-damage inducible transcript 3 [Source:MGI Symbol
18.8661	7.34219	1.07945	6.80178	5.16681e-12	3.09389e-10	ENSMUSG00000063388	BC023105	cDNA sequence BC023105 [Source:MGI Symbol
156.647	1.88157	0.276673	6.8007	5.2057e-12	3.10654e-10	ENSMUSG00000059900	Tmem40	transmembrane protein 40 [Source:MGI Symbol
24.1696	5.79511	0.858872	6.74735	7.52838e-12	4.47734e-10	ENSMUSG00000044017	Adgrd1	adhesion G protein-coupled receptor D1 [Source:MGI Symbol
1777.5	1.39656	0.207443	6.73229	8.35078e-12	4.94961e-10	ENSMUSG00000041645	Ddx24	DEAD (Asp-Glu-Ala-Asp) box polypeptide 24 [Source:MGI Symbol
22.2115	4.39119	0.654775	6.70642	9.97297e-12	5.885e-10	ENSMUSG00000020932	Gfap	glial fibrillary acidic protein [Source:MGI Symbol
27.2887	7.12672	1.06273	6.70608	9.99625e-12	5.885e-10	ENSMUSG00000068606	Gm4841	predicted gene 4841 [Source:MGI Symbol
22453.4	1.34046	0.200003	6.70221	1.02643e-11	6.02251e-10	ENSMUSG00000025743	Sdc3	syndecan 3 [Source:MGI Symbol
604.545	1.01893	0.153078	6.65631	1.4039e-11	8.20976e-10	ENSMUSG00000022490	Ppp1r1a	protein phosphatase 1, regulatory (inhibitor) subunit 1A [Source:MGI Symbol
17.1485	7.21066	1.08701	6.63351	1.63899e-11	9.55255e-10	ENSMUSG00000032372	Plscr2	phospholipid scramblase 2 [Source:MGI Symbol
206.757	1.47026	0.222119	6.61923	1.80536e-11	1.04873e-09	ENSMUSG00000015312	Gadd45b	growth arrest and DNA-damage-inducible 45 beta [Source:MGI Symbol
19.8045	4.08886	0.617833	6.61807	1.81965e-11	1.05353e-09	ENSMUSG00000036912	Piwil4	piwi-like RNA-mediated gene silencing 4 [Source:MGI Symbol
2263.58	0.979008	0.148434	6.59559	2.11785e-11	1.22213e-09	ENSMUSG00000028048	Gba	glucosidase, beta, acid [Source:MGI Symbol
10314.1	1.59799	0.242517	6.58917	2.21146e-11	1.27195e-09	ENSMUSG00000023367	Tmem176a	transmembrane protein 176A [Source:MGI Symbol
20.6006	5.11316	0.776861	6.58182	2.32357e-11	1.33205e-09	ENSMUSG00000025888	Casp1	caspase 1 [Source:MGI Symbol
320.68	1.33998	0.204075	6.56611	2.5824e-11	1.4756e-09	ENSMUSG00000025241	Fyco1	FYVE and coiled-coil domain containing 1 [Source:MGI Symbol
49.6351	2.11522	0.32399	6.52865	3.31828e-11	1.88991e-09	ENSMUSG00000105504	Gbp5	guanylate binding protein 5 [Source:MGI Symbol
377.475	1.59354	0.244176	6.5262	3.37298e-11	1.91482e-09	ENSMUSG00000032754	Slc8b1	solute carrier family 8 (sodium/lithium/calcium exchanger), member B1 [Source:MGI Symbol
181.654	1.28821	0.198317	6.49568	4.13291e-11	2.33864e-09	ENSMUSG00000005686	Ampd3	adenosine monophosphate deaminase 3 [Source:MGI Symbol
253.397	1.4188	0.218612	6.49006	4.2902e-11	2.41981e-09	ENSMUSG00000026433	Rab29	RAB29, member RAS oncogene family [Source:MGI Symbol
1688.53	1.02783	0.158613	6.4801	4.58317e-11	2.57674e-09	ENSMUSG00000050565	Tor1aip2	torsin A interacting protein 2 [Source:MGI Symbol
75.0027	1.85771	0.287381	6.46427	5.08929e-11	2.85213e-09	ENSMUSG00000041263	Rusc1	RUN and SH3 domain containing 1 [Source:MGI Symbol
3804.71	1.19902	0.18561	6.45988	5.23929e-11	2.9268e-09	ENSMUSG00000033955	Tnks1bp1	tankyrase 1 binding protein 1 [Source:MGI Symbol
8162.58	1.35182	0.209761	6.44458	5.79594e-11	3.22745e-09	ENSMUSG00000022075	Rhobtb2	Rho-related BTB domain containing 2 [Source:MGI Symbol
15.5895	7.0554	1.09547	6.44054	5.95249e-11	3.3041e-09	ENSMUSG00000079457	Gm7609	predicted pseudogene 7609 [Source:MGI Symbol
144.852	1.66297	0.259031	6.41998	6.81471e-11	3.77074e-09	ENSMUSG00000113835	Gm19554	predicted gene, 19554 [Source:MGI Symbol
18.7189	3.91097	0.609661	6.41499	7.04143e-11	3.88389e-09	ENSMUSG00000073144	4930599N23Rik	RIKEN cDNA 4930599N23 gene [Source:MGI Symbol
200.099	1.55992	0.243447	6.40763	7.39007e-11	4.06338e-09	ENSMUSG00000041741	Pde3a	phosphodiesterase 3A, cGMP inhibited [Source:MGI Symbol
22.5813	6.86395	1.07428	6.38935	8.32954e-11	4.56558e-09	ENSMUSG00000055413	H2-Q5	histocompatibility 2, Q region locus 5 [Source:MGI Symbol
14.6907	6.98575	1.09413	6.38475	8.58362e-11	4.69014e-09	ENSMUSG00000067297	Ifit1bl2	interferon induced protein with tetratricopeptide repeats 1B like 2 [Source:MGI Symbol
2202.53	1.02697	0.161073	6.37576	9.1027e-11	4.95828e-09	ENSMUSG00000024349	Tmem173	transmembrane protein 173 [Source:MGI Symbol
14.3249	6.94611	1.09182	6.36198	9.95867e-11	5.40768e-09	ENSMUSG00000024066	Xdh	xanthine dehydrogenase [Source:MGI Symbol
234.489	1.63828	0.257664	6.35822	1.02054e-10	5.52451e-09	ENSMUSG00000063558	Aox1	aldehyde oxidase 1 [Source:MGI Symbol
520.836	1.44214	0.227347	6.34336	1.12403e-10	6.06597e-09	ENSMUSG00000028494	Plin2	perilipin 2 [Source:MGI Symbol
253.264	1.57271	0.248331	6.33311	1.20132e-10	6.46312e-09	ENSMUSG00000032717	Mdfi	MyoD family inhibitor [Source:MGI Symbol
3435.38	1.09725	0.17351	6.32384	1.27572e-10	6.84233e-09	ENSMUSG00000033088	Triobp	TRIO and F-actin binding protein [Source:MGI Symbol
718.884	1.52324	0.241432	6.30921	1.40233e-10	7.4984e-09	ENSMUSG00000001435	Col18a1	collagen, type XVIII, alpha 1 [Source:MGI Symbol
25.5923	2.8088	0.445708	6.30189	1.47019e-10	7.83729e-09	ENSMUSG00000050732	Vamp8	vesicle-associated membrane protein 8 [Source:MGI Symbol
328.387	1.00413	0.159921	6.27889	1.70503e-10	9.06154e-09	ENSMUSG00000002897	Il17ra	interleukin 17 receptor A [Source:MGI Symbol
381.594	1.26015	0.200749	6.27722	1.72336e-10	9.1312e-09	ENSMUSG00000037816	Fbxw17	F-box and WD-40 domain protein 17 [Source:MGI Symbol
431.152	1.41381	0.226023	6.25515	1.98572e-10	1.04895e-08	ENSMUSG00000040624	Plekhg1	pleckstrin homology domain containing, family G (with RhoGef domain) member 1 [Source:MGI Symbol
502.297	1.34456	0.21586	6.22883	2.34961e-10	1.23744e-08	ENSMUSG00000032014	Oaf	out at first homolog [Source:MGI Symbol
20.4988	6.08057	0.978236	6.21586	2.55226e-10	1.34013e-08	ENSMUSG00000079339	Ifit1bl1	interferon induced protein with tetratricpeptide repeats 1B like 1 [Source:MGI Symbol
493.594	1.50191	0.243176	6.17621	3.28294e-10	1.71863e-08	ENSMUSG00000008540	Mgst1	microsomal glutathione S-transferase 1 [Source:MGI Symbol
659.328	0.932116	0.151311	6.16025	3.63152e-10	1.89543e-08	ENSMUSG00000021338	Carmil1	capping protein regulator and myosin 1 linker 1 [Source:MGI Symbol
12.5405	6.74792	1.09573	6.15839	3.67439e-10	1.9121e-08	ENSMUSG00000044703	Phf11a	PHD finger protein 11A [Source:MGI Symbol
424.571	1.13473	0.184467	6.1514	3.84001e-10	1.99236e-08	ENSMUSG00000046709	Mapk10	mitogen-activated protein kinase 10 [Source:MGI Symbol
213.088	1.35417	0.220317	6.14646	3.96145e-10	2.04929e-08	ENSMUSG00000028015	Ctso	cathepsin O [Source:MGI Symbol
63.2849	1.67314	0.27267	6.13613	4.2277e-10	2.18057e-08	ENSMUSG00000032177	Pde4a	phosphodiesterase 4A, cAMP specific [Source:MGI Symbol
2379.98	1.14317	0.186945	6.11498	4.82859e-10	2.48317e-08	ENSMUSG00000042350	Arel1	apoptosis resistant E3 ubiquitin protein ligase 1 [Source:MGI Symbol
341.501	1.11797	0.183159	6.10385	5.17712e-10	2.6546e-08	ENSMUSG00000028954	Nub1	negative regulator of ubiquitin-like proteins 1 [Source:MGI Symbol
61.6764	1.96829	0.322616	6.10103	5.26928e-10	2.69396e-08	ENSMUSG00000017446	C1qtnf1	C1q and tumor necrosis factor related protein 1 [Source:MGI Symbol
7569.85	1.00939	0.165511	6.09863	5.34904e-10	2.72676e-08	ENSMUSG00000020585	Laptm4a	lysosomal-associated protein transmembrane 4A [Source:MGI Symbol
7674.98	1.08851	0.179029	6.08009	6.00576e-10	3.05264e-08	ENSMUSG00000018340	Anxa6	annexin A6 [Source:MGI Symbol
117.814	1.53128	0.25241	6.06664	6.53058e-10	3.30977e-08	ENSMUSG00000035606	Ky	kyphoscoliosis peptidase [Source:MGI Symbol
11.5966	6.63547	1.09839	6.04108	7.6544e-10	3.86813e-08	ENSMUSG00000073491	Ifi213	interferon activated gene 213 [Source:MGI Symbol
207.05	1.61308	0.267279	6.0352	7.9381e-10	3.99993e-08	ENSMUSG00000043448	Gjc2	gap junction protein, gamma 2 [Source:MGI Symbol
11.7811	6.65048	1.10402	6.02386	8.51521e-10	4.27841e-08	ENSMUSG00000042333	Tnfrsf14	tumor necrosis factor receptor superfamily, member 14 (herpesvirus entry mediator) [Source:MGI Symbol
1480.39	1.15637	0.192746	5.99948	9.89752e-10	4.95869e-08	ENSMUSG00000030275	Etnk1	ethanolamine kinase 1 [Source:MGI Symbol
46.1518	2.01997	0.336723	5.99891	9.93247e-10	4.96198e-08	ENSMUSG00000024942	Capn1	calpain 1 [Source:MGI Symbol
1015.01	1.37947	0.230025	5.99702	1.00486e-09	5.0057e-08	ENSMUSG00000057963	Itpk1	inositol 1,3,4-triphosphate 5/6 kinase [Source:MGI Symbol
108.659	1.50593	0.251571	5.98612	1.07451e-09	5.32853e-08	ENSMUSG00000022099	Dmtn	dematin actin binding protein [Source:MGI Symbol
40.9088	2.04291	0.341285	5.98593	1.07576e-09	5.32853e-08	ENSMUSG00000032128	Robo3	roundabout guidance receptor 3 [Source:MGI Symbol
66.0637	2.25264	0.376555	5.98224	1.10043e-09	5.43533e-08	ENSMUSG00000074063	Osgin1	oxidative stress induced growth inhibitor 1 [Source:MGI Symbol
1259.57	1.15468	0.193349	5.97202	1.17168e-09	5.76489e-08	ENSMUSG00000032802	Srxn1	sulfiredoxin 1 homolog (S. cerevisiae) [Source:MGI Symbol
2236.07	1.30762	0.218969	5.97173	1.17375e-09	5.76489e-08	ENSMUSG00000046157	Tmem229b	transmembrane protein 229B [Source:MGI Symbol
6936.35	1.02545	0.171889	5.96578	1.21731e-09	5.9621e-08	ENSMUSG00000019173	Rab5c	RAB5C, member RAS oncogene family [Source:MGI Symbol
467.614	1.34412	0.225897	5.95015	1.33951e-09	6.54228e-08	ENSMUSG00000026171	Rnf25	ring finger protein 25 [Source:MGI Symbol
34.6631	2.24533	0.377697	5.9448	1.38397e-09	6.74059e-08	ENSMUSG00000117710	NA	NA
2281.85	1.28598	0.21644	5.94149	1.41219e-09	6.83993e-08	ENSMUSG00000034227	Foxj1	forkhead box J1 [Source:MGI Symbol
107.974	1.54453	0.259953	5.94158	1.41147e-09	6.83993e-08	ENSMUSG00000024019	Cmtr1	cap methyltransferase 1 [Source:MGI Symbol
405.393	0.96508	0.162526	5.93802	1.44244e-09	6.96716e-08	ENSMUSG00000054277	Arfgap3	ADP-ribosylation factor GTPase activating protein 3 [Source:MGI Symbol
49.9432	2.07718	0.350682	5.92325	1.57816e-09	7.60166e-08	ENSMUSG00000029343	Crybb1	crystallin, beta B1 [Source:MGI Symbol
1625.08	1.16783	0.197354	5.91743	1.63507e-09	7.85419e-08	ENSMUSG00000031378	Abcd1	ATP-binding cassette, sub-family D (ALD), member 1 [Source:MGI Symbol
11.2483	6.601	1.11879	5.90014	1.81598e-09	8.69927e-08	ENSMUSG00000040328	Olfr56	olfactory receptor 56 [Source:MGI Symbol
550.684	1.4795	0.251286	5.88771	1.9579e-09	9.35352e-08	ENSMUSG00000027412	Lpin3	lipin 3 [Source:MGI Symbol
109.884	1.90843	0.324215	5.8863	1.97466e-09	9.4079e-08	ENSMUSG00000026586	Prrx1	paired related homeobox 1 [Source:MGI Symbol
3564.86	1.05486	0.17968	5.87078	2.1687e-09	1.03043e-07	ENSMUSG00000037012	Hk1	hexokinase 1 [Source:MGI Symbol
771.405	1.33853	0.228195	5.8657	2.23614e-09	1.05959e-07	ENSMUSG00000027605	Acss2	acyl-CoA synthetase short-chain family member 2 [Source:MGI Symbol
220.935	1.1387	0.194375	5.85828	2.33849e-09	1.10509e-07	ENSMUSG00000004446	Bid	BH3 interacting domain death agonist [Source:MGI Symbol
329.636	1.17109	0.19993	5.85751	2.34924e-09	1.10543e-07	ENSMUSG00000049191	Rtl5	retrotransposon Gag like 5 [Source:MGI Symbol
10.7825	6.5341	1.11554	5.85733	2.35185e-09	1.10543e-07	ENSMUSG00000109729	Gm45418	predicted gene 45418 [Source:MGI Symbol
118.377	1.543	0.263588	5.85386	2.40152e-09	1.12575e-07	ENSMUSG00000020357	Flt4	FMS-like tyrosine kinase 4 [Source:MGI Symbol
1651.14	1.33016	0.227584	5.84469	2.53754e-09	1.18633e-07	ENSMUSG00000056481	Cd248	CD248 antigen, endosialin [Source:MGI Symbol
22.795	2.68419	0.461459	5.81674	3.0003e-09	1.39522e-07	ENSMUSG00000039899	Fgl2	fibrinogen-like protein 2 [Source:MGI Symbol
1709.82	1.05967	0.182167	5.817	2.99572e-09	1.39522e-07	ENSMUSG00000005413	Hmox1	heme oxygenase 1 [Source:MGI Symbol
811.893	0.977717	0.168841	5.79075	3.50374e-09	1.62501e-07	ENSMUSG00000011114	Tbrg1	transforming growth factor beta regulated gene 1 [Source:MGI Symbol
2453.3	1.25437	0.21675	5.78716	3.57933e-09	1.65568e-07	ENSMUSG00000031813	Mvb12a	multivesicular body subunit 12A [Source:MGI Symbol
23.4137	2.47295	0.428155	5.77581	3.82908e-09	1.76653e-07	ENSMUSG00000110834	Gm39469	predicted gene, 39469 [Source:MGI Symbol
631.341	1.1041	0.191348	5.77014	3.96037e-09	1.82229e-07	ENSMUSG00000021036	Sptlc2	serine palmitoyltransferase, long chain base subunit 2 [Source:MGI Symbol
830.142	0.90745	0.157427	5.76427	4.10068e-09	1.8819e-07	ENSMUSG00000072949	Acot1	acyl-CoA thioesterase 1 [Source:MGI Symbol
217.089	1.38596	0.241374	5.74197	4.67894e-09	2.14166e-07	ENSMUSG00000048772	Tmem53	transmembrane protein 53 [Source:MGI Symbol
15.9874	6.38212	1.11228	5.73787	4.79366e-09	2.18844e-07	ENSMUSG00000107215	Gm43197	predicted gene 43197 [Source:MGI Symbol
121.558	1.33048	0.232503	5.72244	5.25027e-09	2.39065e-07	ENSMUSG00000020785	Camkk1	calcium/calmodulin-dependent protein kinase kinase 1, alpha [Source:MGI Symbol
97.3858	1.61617	0.282859	5.71369	5.52746e-09	2.51033e-07	ENSMUSG00000079022	Col22a1	collagen, type XXII, alpha 1 [Source:MGI Symbol
1088.18	1.15836	0.202991	5.70649	5.76657e-09	2.61214e-07	ENSMUSG00000025509	Pnpla2	patatin-like phospholipase domain containing 2 [Source:MGI Symbol
346.816	1.2066	0.211478	5.70558	5.79736e-09	2.61385e-07	ENSMUSG00000005338	Cadm3	cell adhesion molecule 3 [Source:MGI Symbol
29875.8	1.22984	0.215553	5.7055	5.80025e-09	2.61385e-07	ENSMUSG00000030088	Aldh1l1	aldehyde dehydrogenase 1 family, member L1 [Source:MGI Symbol
10487.4	1.127	0.197594	5.70359	5.86561e-09	2.63651e-07	ENSMUSG00000029070	Mxra8	matrix-remodelling associated 8 [Source:MGI Symbol
360.772	1.05411	0.185076	5.69554	6.14917e-09	2.75688e-07	ENSMUSG00000030087	Klf15	Kruppel-like factor 15 [Source:MGI Symbol
9.52142	6.35906	1.11977	5.6789	6.77816e-09	3.0311e-07	ENSMUSG00000009185	Ccl8	chemokine (C-C motif) ligand 8 [Source:MGI Symbol
6205.16	1.27334	0.224307	5.67677	6.86319e-09	3.0613e-07	ENSMUSG00000051790	Nlgn2	neuroligin 2 [Source:MGI Symbol
70.3911	1.51232	0.266632	5.67195	7.05886e-09	3.14056e-07	ENSMUSG00000060477	Irak2	interleukin-1 receptor-associated kinase 2 [Source:MGI Symbol
10277	1.31404	0.231809	5.66864	7.19659e-09	3.19371e-07	ENSMUSG00000018707	Dync1h1	dynein cytoplasmic 1 heavy chain 1 [Source:MGI Symbol
9.43966	6.33932	1.12472	5.63633	8.68579e-09	3.84484e-07	ENSMUSG00000111713	Gm20234	predicted gene, 20234 [Source:MGI Symbol
364.636	1.18811	0.211223	5.62492	9.27947e-09	4.09726e-07	ENSMUSG00000022867	Usp25	ubiquitin specific peptidase 25 [Source:MGI Symbol
105.607	1.37234	0.244267	5.6182	9.64802e-09	4.24926e-07	ENSMUSG00000055471	Alk	anaplastic lymphoma kinase [Source:MGI Symbol
74.5757	1.39491	0.24885	5.60543	1.03872e-08	4.5633e-07	ENSMUSG00000079669	Gm17396	predicted gene, 17396 [Source:MGI Symbol
34.871	1.80729	0.322856	5.59782	1.0853e-08	4.75599e-07	ENSMUSG00000053117	E330013P04Rik	RIKEN cDNA E330013P04 gene [Source:MGI Symbol
13.1716	4.90163	0.879181	5.57522	1.23607e-08	5.40317e-07	ENSMUSG00000072621	Slfn10-ps	schlafen 10, pseudogene [Source:MGI Symbol
44.9661	1.81902	0.326478	5.57164	1.26179e-08	5.50182e-07	ENSMUSG00000021280	Exoc3l4	exocyst complex component 3-like 4 [Source:MGI Symbol
40.5341	2.15374	0.38693	5.56624	1.30146e-08	5.6607e-07	ENSMUSG00000022577	Ly6h	lymphocyte antigen 6 complex, locus H [Source:MGI Symbol
53.7585	2.00008	0.359353	5.56577	1.30496e-08	5.66184e-07	ENSMUSG00000040740	Slc25a34	solute carrier family 25, member 34 [Source:MGI Symbol
103.509	1.59075	0.286851	5.54555	1.46518e-08	6.34126e-07	ENSMUSG00000025355	Mmp19	matrix metallopeptidase 19 [Source:MGI Symbol
652.876	1.03038	0.185903	5.54258	1.49025e-08	6.42027e-07	ENSMUSG00000027661	Slc2a10	solute carrier family 2 (facilitated glucose transporter), member 10 [Source:MGI Symbol
151.434	1.17595	0.212169	5.54252	1.49078e-08	6.42027e-07	ENSMUSG00000054619	Mettl7a1	methyltransferase like 7A1 [Source:MGI Symbol
34.1615	2.00373	0.362309	5.53042	1.59728e-08	6.86204e-07	ENSMUSG00000034959	Rubcnl	RUN and cysteine rich domain containing beclin 1 interacting protein like [Source:MGI Symbol
2741.42	1.15178	0.208811	5.51591	1.73494e-08	7.43514e-07	ENSMUSG00000050721	Plekho2	pleckstrin homology domain containing, family O member 2 [Source:MGI Symbol
1198.41	0.999592	0.181666	5.50235	1.8738e-08	8.01062e-07	ENSMUSG00000006205	Htra1	HtrA serine peptidase 1 [Source:MGI Symbol
38.8943	2.18145	0.396569	5.5008	1.89031e-08	8.06147e-07	ENSMUSG00000035085	1700020L24Rik	RIKEN cDNA 1700020L24 gene [Source:MGI Symbol
719.35	1.14228	0.207728	5.49894	1.91036e-08	8.12716e-07	ENSMUSG00000037447	Arid5a	AT rich interactive domain 5A (MRF1-like) [Source:MGI Symbol
8713.13	1.55162	0.282328	5.49579	1.94479e-08	8.24898e-07	ENSMUSG00000002233	Rhoc	ras homolog family member C [Source:MGI Symbol
425.549	1.04155	0.189529	5.49546	1.94843e-08	8.24898e-07	ENSMUSG00000004070	Hmox2	heme oxygenase 2 [Source:MGI Symbol
2866.86	1.14464	0.208852	5.48063	2.11907e-08	8.94974e-07	ENSMUSG00000009035	Tmem184b	transmembrane protein 184b [Source:MGI Symbol
57.647	1.59507	0.291278	5.47612	2.17372e-08	9.15844e-07	ENSMUSG00000076441	Ass1	argininosuccinate synthetase 1 [Source:MGI Symbol
345.967	1.09045	0.199293	5.47158	2.23023e-08	9.37394e-07	ENSMUSG00000035566	Pcdh17	protocadherin 17 [Source:MGI Symbol
10052.5	1.32278	0.242079	5.46427	2.32413e-08	9.7452e-07	ENSMUSG00000056204	Pgpep1	pyroglutamyl-peptidase I [Source:MGI Symbol
1028.21	0.846037	0.154892	5.4621	2.35268e-08	9.84129e-07	ENSMUSG00000024601	Isoc1	isochorismatase domain containing 1 [Source:MGI Symbol
1883.93	1.05199	0.19283	5.4555	2.44171e-08	1.01893e-06	ENSMUSG00000038351	Sgsm2	small G protein signaling modulator 2 [Source:MGI Symbol
721.088	1.18179	0.216768	5.45188	2.49204e-08	1.03746e-06	ENSMUSG00000073643	Wdfy1	WD repeat and FYVE domain containing 1 [Source:MGI Symbol
58.0651	1.5267	0.280294	5.44677	2.56469e-08	1.06316e-06	ENSMUSG00000057315	Arhgap24	Rho GTPase activating protein 24 [Source:MGI Symbol
40.8189	1.80477	0.331352	5.44668	2.56594e-08	1.06316e-06	ENSMUSG00000047669	Msl3l2	MSL3 like 2 [Source:MGI Symbol
335.597	1.00736	0.18507	5.44316	2.61718e-08	1.08183e-06	ENSMUSG00000057176	Ccdc189	coiled-coil domain containing 189 [Source:MGI Symbol
1317.7	0.921107	0.169479	5.43493	2.74094e-08	1.13032e-06	ENSMUSG00000034613	Ppm1h	protein phosphatase 1H (PP2C domain containing) [Source:MGI Symbol
4893.99	0.815059	0.150079	5.43089	2.80375e-08	1.1535e-06	ENSMUSG00000018398	2008-09-01	septin 8 [Source:MGI Symbol
802.574	0.864423	0.159269	5.42745	2.85822e-08	1.17314e-06	ENSMUSG00000029922	Mkrn1	makorin, ring finger protein, 1 [Source:MGI Symbol
912.643	1.20443	0.221942	5.42679	2.86887e-08	1.17476e-06	ENSMUSG00000033174	Mgll	monoglyceride lipase [Source:MGI Symbol
622.04	0.886034	0.163514	5.41871	3.00146e-08	1.22332e-06	ENSMUSG00000046312	AI464131	expressed sequence AI464131 [Source:MGI Symbol
1261.46	1.05527	0.19473	5.41913	2.99452e-08	1.22332e-06	ENSMUSG00000017132	Cyth1	cytohesin 1 [Source:MGI Symbol
12.9442	5.41857	1.00068	5.41487	3.06668e-08	1.247e-06	ENSMUSG00000034987	Hrh2	histamine receptor H2 [Source:MGI Symbol
201.666	1.40261	0.259086	5.41371	3.08669e-08	1.25222e-06	ENSMUSG00000034245	Hdac11	histone deacetylase 11 [Source:MGI Symbol
1056.74	1.11973	0.206922	5.41139	3.12688e-08	1.26559e-06	ENSMUSG00000031387	Renbp	renin binding protein [Source:MGI Symbol
442.098	1.0202	0.188896	5.40085	3.31638e-08	1.33919e-06	ENSMUSG00000032540	Abhd5	abhydrolase domain containing 5 [Source:MGI Symbol
1994.51	1.43398	0.266327	5.38428	3.6367e-08	1.46516e-06	ENSMUSG00000031539	Ap3m2	adaptor-related protein complex 3, mu 2 subunit [Source:MGI Symbol
181.323	1.25265	0.233231	5.37083	3.91876e-08	1.57516e-06	ENSMUSG00000090958	Lrrc32	leucine rich repeat containing 32 [Source:MGI Symbol
1156.62	1.43111	0.267779	5.34439	4.53614e-08	1.81914e-06	ENSMUSG00000025348	Itga7	integrin alpha 7 [Source:MGI Symbol
1142.49	0.87207	0.16362	5.32985	4.9146e-08	1.9664e-06	ENSMUSG00000023307	March5	membrane-associated ring finger (C3HC4) 5 [Source:MGI Symbol
12.4127	5.33441	1.00108	5.32865	4.9473e-08	1.97497e-06	ENSMUSG00000068631	Gm7676	predicted gene 7676 [Source:MGI Symbol
281.61	1.07565	0.201926	5.32692	4.99464e-08	1.98932e-06	ENSMUSG00000087150	BC064078	cDNA sequence BC064078 [Source:MGI Symbol
461.983	0.987735	0.185827	5.31534	5.32291e-08	2.11525e-06	ENSMUSG00000003617	Cp	ceruloplasmin [Source:MGI Symbol
7.62497	6.02101	1.13345	5.3121	5.41859e-08	2.14839e-06	ENSMUSG00000086866	4930512H18Rik	RIKEN cDNA 4930512H18 gene [Source:MGI Symbol
472.233	1.25179	0.236339	5.29657	5.89999e-08	2.33397e-06	ENSMUSG00000046546	Fam43a	family with sequence similarity 43, member A [Source:MGI Symbol
16.8219	3.05407	0.577176	5.2914	6.06913e-08	2.39546e-06	ENSMUSG00000022309	Angpt1	angiopoietin 1 [Source:MGI Symbol
977.825	1.45415	0.275201	5.28396	6.32105e-08	2.48927e-06	ENSMUSG00000020178	Adora2a	adenosine A2a receptor [Source:MGI Symbol
484.604	1.19328	0.226807	5.26122	7.15517e-08	2.81142e-06	ENSMUSG00000027669	Gnb4	guanine nucleotide binding protein (G protein), beta 4 [Source:MGI Symbol
182.389	1.18885	0.226127	5.25744	7.30374e-08	2.86336e-06	ENSMUSG00000030717	Nupr1	nuclear protein transcription regulator 1 [Source:MGI Symbol
4754.15	1.01185	0.192495	5.25653	7.34014e-08	2.87119e-06	ENSMUSG00000000194	Gpr107	G protein-coupled receptor 107 [Source:MGI Symbol
183.015	1.3618	0.259482	5.24815	7.68165e-08	2.99807e-06	ENSMUSG00000010830	Kdelr3	KDEL (Lys-Asp-Glu-Leu) endoplasmic reticulum protein retention receptor 3 [Source:MGI Symbol
2375.39	0.964785	0.183895	5.24639	7.75527e-08	3.02006e-06	ENSMUSG00000044197	Gpr146	G protein-coupled receptor 146 [Source:MGI Symbol
222.516	1.41238	0.269248	5.24563	7.78752e-08	3.02589e-06	ENSMUSG00000035279	Ssc5d	scavenger receptor cysteine rich family, 5 domains [Source:MGI Symbol
93.5737	1.81379	0.346173	5.23954	8.04873e-08	3.12044e-06	ENSMUSG00000054676	1600014C10Rik	RIKEN cDNA 1600014C10 gene [Source:MGI Symbol
212.658	1.14808	0.220304	5.21134	9.3743e-08	3.62632e-06	ENSMUSG00000042901	Aida	axin interactor, dorsalization associated [Source:MGI Symbol
1130.32	1.00276	0.192465	5.21007	9.43857e-08	3.64312e-06	ENSMUSG00000034853	Acot11	acyl-CoA thioesterase 11 [Source:MGI Symbol
10.6972	5.77021	1.10826	5.20655	9.61927e-08	3.70469e-06	ENSMUSG00000043659	Npsr1	neuropeptide S receptor 1 [Source:MGI Symbol
11.4755	4.71422	0.905876	5.20404	9.74989e-08	3.74675e-06	ENSMUSG00000005640	Insrr	insulin receptor-related receptor [Source:MGI Symbol
387.031	1.04613	0.20104	5.2036	9.77335e-08	3.74752e-06	ENSMUSG00000027935	Rab13	RAB13, member RAS oncogene family [Source:MGI Symbol
1544.77	1.27975	0.246106	5.2	9.96427e-08	3.81237e-06	ENSMUSG00000032333	Stoml1	stomatin-like 1 [Source:MGI Symbol
191.467	1.23618	0.237791	5.19859	1.00405e-07	3.83313e-06	ENSMUSG00000025648	Pfkfb4	6-phosphofructo-2-kinase/fructose-2,6-biphosphatase 4 [Source:MGI Symbol
1027.9	1.22144	0.235262	5.19182	1.04121e-07	3.96637e-06	ENSMUSG00000031557	Plekha2	pleckstrin homology domain-containing, family A (phosphoinositide binding specific) member 2 [Source:MGI Symbol
293.555	1.06003	0.204635	5.18008	1.10894e-07	4.21518e-06	ENSMUSG00000039770	Ypel5	yippee like 5 [Source:MGI Symbol
481.995	1.21788	0.235615	5.16896	1.17702e-07	4.46425e-06	ENSMUSG00000032609	Klhdc8b	kelch domain containing 8B [Source:MGI Symbol
7.0851	5.9255	1.1467	5.16743	1.1867e-07	4.49121e-06	ENSMUSG00000116639	AC129574.2	NA
98.3372	1.37214	0.265692	5.1644	1.20608e-07	4.5547e-06	ENSMUSG00000002257	Def6	differentially expressed in FDCP 6 [Source:MGI Symbol
2894.87	1.19177	0.230971	5.15983	1.23585e-07	4.65709e-06	ENSMUSG00000036138	Acaa1a	acetyl-Coenzyme A acyltransferase 1A [Source:MGI Symbol
22.9754	2.15784	0.41876	5.15293	1.28226e-07	4.82157e-06	ENSMUSG00000038393	Txnip	thioredoxin interacting protein [Source:MGI Symbol
32.9669	1.67954	0.327879	5.12244	1.50801e-07	5.64775e-06	ENSMUSG00000020805	Slc13a5	solute carrier family 13 (sodium-dependent citrate transporter), member 5 [Source:MGI Symbol
11.0286	4.68672	0.914949	5.12239	1.50844e-07	5.64775e-06	ENSMUSG00000024227	Pdzph1	PDZ and pleckstrin homology domains 1 [Source:MGI Symbol
43.1671	1.75134	0.342244	5.11725	1.55015e-07	5.79152e-06	ENSMUSG00000084846	A730011C13Rik	RIKEN cDNA A730011C13 gene [Source:MGI Symbol
189.098	1.29744	0.253843	5.11121	1.60053e-07	5.967e-06	ENSMUSG00000027488	Snta1	syntrophin, acidic 1 [Source:MGI Symbol
733.73	0.89329	0.174851	5.10887	1.62043e-07	6.02833e-06	ENSMUSG00000068551	Zfp467	zinc finger protein 467 [Source:MGI Symbol
2572.88	0.884918	0.173641	5.09624	1.73234e-07	6.431e-06	ENSMUSG00000027502	Rtf2	replication termination factor 2 [Source:MGI Symbol
39.7585	1.68556	0.330811	5.09523	1.74159e-07	6.45165e-06	ENSMUSG00000059325	Hopx	HOP homeobox [Source:MGI Symbol
3912.78	0.862225	0.169943	5.07362	1.95158e-07	7.21424e-06	ENSMUSG00000032724	Abtb2	ankyrin repeat and BTB (POZ) domain containing 2 [Source:MGI Symbol
72.5289	1.46506	0.289836	5.05481	2.15412e-07	7.94616e-06	ENSMUSG00000004791	Pgf	placental growth factor [Source:MGI Symbol
966.359	0.998419	0.197965	5.04342	2.28644e-07	8.41651e-06	ENSMUSG00000031753	Cog4	component of oligomeric golgi complex 4 [Source:MGI Symbol
2887.39	1.22135	0.242604	5.03431	2.39789e-07	8.80821e-06	ENSMUSG00000026411	Tmem9	transmembrane protein 9 [Source:MGI Symbol
3297.14	1.00797	0.200838	5.01882	2.59951e-07	9.52883e-06	ENSMUSG00000039157	Fam102a	family with sequence similarity 102, member A [Source:MGI Symbol
13.195	3.03967	0.607238	5.00573	2.78248e-07	1.01782e-05	ENSMUSG00000027995	Tlr2	toll-like receptor 2 [Source:MGI Symbol
250.924	1.37607	0.275468	4.99539	2.93583e-07	1.07167e-05	ENSMUSG00000040093	Bmf	BCL2 modifying factor [Source:MGI Symbol
118.293	1.19702	0.239732	4.99316	2.97004e-07	1.0819e-05	ENSMUSG00000023094	Msrb2	methionine sulfoxide reductase B2 [Source:MGI Symbol
2911.18	0.948915	0.190418	4.98333	3.12503e-07	1.13599e-05	ENSMUSG00000017929	B4galt5	UDP-Gal:betaGlcNAc beta 1,4-galactosyltransferase, polypeptide 5 [Source:MGI Symbol
3423.49	1.08541	0.218183	4.97478	3.26616e-07	1.18483e-05	ENSMUSG00000028042	Zbtb7b	zinc finger and BTB domain containing 7B [Source:MGI Symbol
76.852	1.16347	0.234632	4.95871	3.54814e-07	1.28445e-05	ENSMUSG00000026175	Vil1	villin 1 [Source:MGI Symbol
8643.89	1.0932	0.220516	4.95748	3.5706e-07	1.28992e-05	ENSMUSG00000003814	Calr	calreticulin [Source:MGI Symbol
633.996	1.04543	0.211039	4.95373	3.64013e-07	1.31232e-05	ENSMUSG00000025366	Esyt1	extended synaptotagmin-like protein 1 [Source:MGI Symbol
471.552	1.07074	0.216361	4.94886	3.73254e-07	1.34287e-05	ENSMUSG00000039759	Thap3	THAP domain containing, apoptosis associated protein 3 [Source:MGI Symbol
183.589	1.06837	0.215908	4.94825	3.74426e-07	1.34432e-05	ENSMUSG00000045761	Togaram2	TOG array regulator of axonemal microtubules 2 [Source:MGI Symbol
2646.44	0.708423	0.143199	4.94712	3.76597e-07	1.34934e-05	ENSMUSG00000038290	Smg6	Smg-6 homolog, nonsense mediated mRNA decay factor (C. elegans) [Source:MGI Symbol
1047.03	0.980129	0.198167	4.94598	3.78805e-07	1.35448e-05	ENSMUSG00000032194	Kank2	KN motif and ankyrin repeat domains 2 [Source:MGI Symbol
4827.95	0.855921	0.173891	4.92217	4.27959e-07	1.52711e-05	ENSMUSG00000008348	Ubc	ubiquitin C [Source:MGI Symbol
2724.49	1.10216	0.224019	4.91994	4.32854e-07	1.54144e-05	ENSMUSG00000020476	Dbnl	drebrin-like [Source:MGI Symbol
164.734	1.26339	0.257131	4.91338	4.47589e-07	1.59067e-05	ENSMUSG00000024851	Pitpnm1	phosphatidylinositol transfer protein, membrane-associated 1 [Source:MGI Symbol
126.575	1.2319	0.250961	4.90873	4.5835e-07	1.62561e-05	ENSMUSG00000022358	Fbxo32	F-box protein 32 [Source:MGI Symbol
6.03655	5.68624	1.16038	4.90032	4.78405e-07	1.6933e-05	ENSMUSG00000022586	Ly6i	lymphocyte antigen 6 complex, locus I [Source:MGI Symbol
6.04242	5.69591	1.1641	4.89297	4.96639e-07	1.75429e-05	ENSMUSG00000035852	Misp	mitotic spindle positioning [Source:MGI Symbol
255.92	1.0028	0.205139	4.88838	5.08339e-07	1.792e-05	ENSMUSG00000041966	Dcaf17	DDB1 and CUL4 associated factor 17 [Source:MGI Symbol
153.521	1.28754	0.263549	4.88541	5.16074e-07	1.8156e-05	ENSMUSG00000031805	Jak3	Janus kinase 3 [Source:MGI Symbol
297.314	1.14607	0.234963	4.87767	5.36731e-07	1.88449e-05	ENSMUSG00000000708	Kat2b	K(lysine) acetyltransferase 2B [Source:MGI Symbol
9.82431	4.42058	0.90752	4.87105	5.55021e-07	1.9448e-05	ENSMUSG00000022491	Glycam1	glycosylation dependent cell adhesion molecule 1 [Source:MGI Symbol
128.216	1.12719	0.231486	4.86936	5.59795e-07	1.9576e-05	ENSMUSG00000040616	Tmem51	transmembrane protein 51 [Source:MGI Symbol
1218.11	1.36868	0.281158	4.868	5.63665e-07	1.9672e-05	ENSMUSG00000022214	Dcaf11	DDB1 and CUL4 associated factor 11 [Source:MGI Symbol
781.573	1.08347	0.222753	4.86401	5.75144e-07	2.00326e-05	ENSMUSG00000039461	Tcta	T cell leukemia translocation altered gene [Source:MGI Symbol
17.5926	2.38117	0.490478	4.85481	6.02522e-07	2.09445e-05	ENSMUSG00000020782	Llgl2	LLGL2 scribble cell polarity complex component [Source:MGI Symbol
124.398	1.11642	0.230065	4.85262	6.09192e-07	2.11344e-05	ENSMUSG00000033739	Fkbpl	FK506 binding protein-like [Source:MGI Symbol
16.8499	2.67318	0.55109	4.85072	6.15067e-07	2.12959e-05	ENSMUSG00000033327	Tnxb	tenascin XB [Source:MGI Symbol
544.366	0.959295	0.197894	4.84752	6.2506e-07	2.15992e-05	ENSMUSG00000045382	Cxcr4	chemokine (C-X-C motif) receptor 4 [Source:MGI Symbol
121.792	1.29998	0.268596	4.83992	6.49459e-07	2.2398e-05	ENSMUSG00000040855	Reps2	RALBP1 associated Eps domain containing protein 2 [Source:MGI Symbol
3537.02	0.776914	0.16063	4.83666	6.60209e-07	2.27239e-05	ENSMUSG00000026604	Ptpn14	protein tyrosine phosphatase, non-receptor type 14 [Source:MGI Symbol
6.01673	5.70988	1.18217	4.83001	6.82638e-07	2.34497e-05	ENSMUSG00000058163	Gm5431	predicted gene 5431 [Source:MGI Symbol
1774.68	0.900661	0.186558	4.82778	6.90308e-07	2.36667e-05	ENSMUSG00000022489	Pde1b	phosphodiesterase 1B, Ca2+-calmodulin dependent [Source:MGI Symbol
1790.53	0.691606	0.143389	4.82328	7.06093e-07	2.41605e-05	ENSMUSG00000031400	G6pdx	glucose-6-phosphate dehydrogenase X-linked [Source:MGI Symbol
5348.03	1.04511	0.216897	4.81846	7.23364e-07	2.47032e-05	ENSMUSG00000018167	Stard3	START domain containing 3 [Source:MGI Symbol
155.799	1.10421	0.229222	4.8172	7.27936e-07	2.48109e-05	ENSMUSG00000005951	Shpk	sedoheptulokinase [Source:MGI Symbol
1217.15	1.25531	0.261759	4.79568	8.10608e-07	2.75749e-05	ENSMUSG00000070284	Gmppb	GDP-mannose pyrophosphorylase B [Source:MGI Symbol
45.0573	1.74675	0.365253	4.7823	8.66495e-07	2.94188e-05	ENSMUSG00000050534	Htr5b	5-hydroxytryptamine (serotonin) receptor 5B [Source:MGI Symbol
15133.9	0.631844	0.132275	4.77676	8.9073e-07	3.0183e-05	ENSMUSG00000039202	Abhd2	abhydrolase domain containing 2 [Source:MGI Symbol
78.707	1.30947	0.274271	4.77438	9.01301e-07	3.04821e-05	ENSMUSG00000050908	Tvp23a	trans-golgi network vesicle protein 23A [Source:MGI Symbol
496.338	0.919787	0.192793	4.77086	9.17218e-07	3.09605e-05	ENSMUSG00000040111	Gramd1b	GRAM domain containing 1B [Source:MGI Symbol
39.9652	1.52272	0.319438	4.76688	9.35501e-07	3.15168e-05	ENSMUSG00000026202	Tuba4a	tubulin, alpha 4A [Source:MGI Symbol
540.495	0.89084	0.18727	4.75699	9.82494e-07	3.30364e-05	ENSMUSG00000039747	Orai2	ORAI calcium release-activated calcium modulator 2 [Source:MGI Symbol
744.553	0.946422	0.199173	4.75175	1.00833e-06	3.38399e-05	ENSMUSG00000037190	Cyb561d2	cytochrome b-561 domain containing 2 [Source:MGI Symbol
5.63924	5.60537	1.18367	4.73556	1.09224e-06	3.65858e-05	ENSMUSG00000025330	Padi4	peptidyl arginine deiminase, type IV [Source:MGI Symbol
223.949	1.15082	0.243326	4.72954	1.12517e-06	3.76169e-05	ENSMUSG00000024818	Slc25a45	solute carrier family 25, member 45 [Source:MGI Symbol
1167.63	0.912028	0.192907	4.7278	1.13483e-06	3.78673e-05	ENSMUSG00000037949	Ano10	anoctamin 10 [Source:MGI Symbol
26.1717	1.83491	0.388313	4.72532	1.14874e-06	3.82585e-05	ENSMUSG00000064262	Gimap8	GTPase, IMAP family member 8 [Source:MGI Symbol
286.446	1.01893	0.21572	4.72342	1.15957e-06	3.85459e-05	ENSMUSG00000038074	Fkbp14	FK506 binding protein 14 [Source:MGI Symbol
525.255	0.784904	0.166298	4.71988	1.17993e-06	3.91481e-05	ENSMUSG00000037419	Endod1	endonuclease domain containing 1 [Source:MGI Symbol
973.629	0.899541	0.190649	4.71831	1.18906e-06	3.93019e-05	ENSMUSG00000018459	Slc13a3	solute carrier family 13 (sodium-dependent dicarboxylate transporter), member 3 [Source:MGI Symbol
564.772	1.14154	0.241938	4.71832	1.18902e-06	3.93019e-05	ENSMUSG00000038451	Spsb2	splA/ryanodine receptor domain and SOCS box containing 2 [Source:MGI Symbol
910.481	1.10635	0.23452	4.71751	1.19375e-06	3.93824e-05	ENSMUSG00000022453	Naga	N-acetyl galactosaminidase, alpha [Source:MGI Symbol
5.36142	5.51954	1.17067	4.71487	1.20931e-06	3.98208e-05	ENSMUSG00000085977	Gm5970	predicted gene 5970 [Source:MGI Symbol
298.876	1.1822	0.251008	4.70982	1.2397e-06	4.07446e-05	ENSMUSG00000028919	Arhgef19	Rho guanine nucleotide exchange factor (GEF) 19 [Source:MGI Symbol
8.93297	4.3257	0.919472	4.70455	1.27216e-06	4.17331e-05	ENSMUSG00000000791	Il12rb1	interleukin 12 receptor, beta 1 [Source:MGI Symbol
22.0042	2.57146	0.547231	4.69905	1.30688e-06	4.27917e-05	ENSMUSG00000025496	Drd4	dopamine receptor D4 [Source:MGI Symbol
100.158	1.20754	0.257019	4.69824	1.31207e-06	4.28813e-05	ENSMUSG00000042529	Kcnj12	potassium inwardly-rectifying channel, subfamily J, member 12 [Source:MGI Symbol
132.879	1.30826	0.278922	4.69042	1.36324e-06	4.44705e-05	ENSMUSG00000067370	B3galt4	UDP-Gal:betaGlcNAc beta 1,3-galactosyltransferase, polypeptide 4 [Source:MGI Symbol
1299.08	0.739796	0.157739	4.69	1.36604e-06	4.4479e-05	ENSMUSG00000025372	Baiap2	brain-specific angiogenesis inhibitor 1-associated protein 2 [Source:MGI Symbol
6150.83	0.960549	0.205097	4.68338	1.41091e-06	4.58545e-05	ENSMUSG00000019055	Plod1	procollagen-lysine, 2-oxoglutarate 5-dioxygenase 1 [Source:MGI Symbol
142.39	1.14322	0.244473	4.67625	1.46084e-06	4.73893e-05	ENSMUSG00000025283	Sat1	spermidine/spermine N1-acetyl transferase 1 [Source:MGI Symbol
104.589	1.29583	0.277244	4.67397	1.47717e-06	4.78303e-05	ENSMUSG00000037428	Vgf	VGF nerve growth factor inducible [Source:MGI Symbol
55.6064	1.4858	0.318243	4.66876	1.5151e-06	4.87873e-05	ENSMUSG00000026126	Ptpn18	protein tyrosine phosphatase, non-receptor type 18 [Source:MGI Symbol
81.7519	1.33422	0.285749	4.66921	1.51178e-06	4.87873e-05	ENSMUSG00000037826	Ppm1k	protein phosphatase 1K (PP2C domain containing) [Source:MGI Symbol
489.794	0.892542	0.191164	4.66898	1.51348e-06	4.87873e-05	ENSMUSG00000064120	Mocs1	molybdenum cofactor synthesis 1 [Source:MGI Symbol
4988.69	1.18822	0.254586	4.66726	1.52618e-06	4.90538e-05	ENSMUSG00000026421	Csrp1	cysteine and glycine-rich protein 1 [Source:MGI Symbol
26.1537	1.78269	0.383063	4.65376	1.62964e-06	5.22831e-05	ENSMUSG00000020101	Vsir	V-set immunoregulatory receptor [Source:MGI Symbol
82.6827	1.18237	0.254208	4.6512	1.65001e-06	5.28397e-05	ENSMUSG00000010021	Kif19a	kinesin family member 19A [Source:MGI Symbol
684.176	1.00298	0.215678	4.65035	1.65682e-06	5.29608e-05	ENSMUSG00000029408	Abcb9	ATP-binding cassette, sub-family B (MDR/TAP), member 9 [Source:MGI Symbol
49.7683	1.56488	0.336699	4.64772	1.67811e-06	5.35434e-05	ENSMUSG00000040213	Kyat3	kynurenine aminotransferase 3 [Source:MGI Symbol
1354.61	0.902144	0.194283	4.64345	1.71319e-06	5.45632e-05	ENSMUSG00000032388	Spg21	SPG21, maspardin [Source:MGI Symbol
5.1296	5.45973	1.17684	4.63934	1.74766e-06	5.55597e-05	ENSMUSG00000030669	Calca	calcitonin/calcitonin-related polypeptide, alpha [Source:MGI Symbol
303.615	0.924813	0.199748	4.62991	1.82916e-06	5.80451e-05	ENSMUSG00000018451	6330403K07Rik	RIKEN cDNA 6330403K07 gene [Source:MGI Symbol
77.2358	1.39688	0.302377	4.61967	1.92177e-06	6.08733e-05	ENSMUSG00000071648	Rom1	rod outer segment membrane protein 1 [Source:MGI Symbol
247.234	0.911295	0.197482	4.61458	1.96943e-06	6.22704e-05	ENSMUSG00000033885	Pxk	PX domain containing serine/threonine kinase [Source:MGI Symbol
663.581	1.06386	0.230849	4.60846	2.0283e-06	6.40159e-05	ENSMUSG00000055401	Fbxo6	F-box protein 6 [Source:MGI Symbol
896.819	0.923255	0.200635	4.60167	2.09558e-06	6.60203e-05	ENSMUSG00000018474	Chd3	chromodomain helicase DNA binding protein 3 [Source:MGI Symbol
24.9822	2.09714	0.456459	4.59435	2.17047e-06	6.82565e-05	ENSMUSG00000028876	Epha10	Eph receptor A10 [Source:MGI Symbol
387.03	1.04567	0.227816	4.58996	2.21669e-06	6.95851e-05	ENSMUSG00000033487	Fndc3a	fibronectin type III domain containing 3A [Source:MGI Symbol
5.29376	5.48425	1.19641	4.58392	2.28167e-06	7.14963e-05	ENSMUSG00000020676	Ccl11	chemokine (C-C motif) ligand 11 [Source:MGI Symbol
5.02191	5.44071	1.18757	4.58136	2.30979e-06	7.2119e-05	ENSMUSG00000033368	Trim69	tripartite motif-containing 69 [Source:MGI Symbol
25.01	1.74829	0.381608	4.58138	2.30958e-06	7.2119e-05	ENSMUSG00000089809	Rasgef1b	RasGEF domain family, member 1B [Source:MGI Symbol
264.708	0.914376	0.199621	4.58056	2.31872e-06	7.22687e-05	ENSMUSG00000036528	Ppfibp2	PTPRF interacting protein, binding protein 2 (liprin beta 2) [Source:MGI Symbol
11.8509	2.94792	0.645005	4.57039	2.43406e-06	7.57287e-05	ENSMUSG00000029816	Gpnmb	glycoprotein (transmembrane) nmb [Source:MGI Symbol
297.702	0.845917	0.185171	4.56831	2.45838e-06	7.63494e-05	ENSMUSG00000022089	Bin3	bridging integrator 3 [Source:MGI Symbol
1217.28	1.12925	0.247543	4.56184	2.5354e-06	7.86018e-05	ENSMUSG00000032590	Apeh	acylpeptide hydrolase [Source:MGI Symbol
170.409	1.29965	0.285049	4.55938	2.56529e-06	7.93672e-05	ENSMUSG00000057103	Nat8f1	N-acetyltransferase 8 (GCN5-related) family member 1 [Source:MGI Symbol
10.9897	3.61087	0.792021	4.55906	2.56916e-06	7.93672e-05	ENSMUSG00000078153	Psme2b	protease (prosome, macropain) activator subunit 2B [Source:MGI Symbol
806.691	0.805943	0.176966	4.55424	2.62882e-06	8.10668e-05	ENSMUSG00000023055	Calcoco1	calcium binding and coiled coil domain 1 [Source:MGI Symbol
1641	1.00886	0.22158	4.55302	2.64412e-06	8.13953e-05	ENSMUSG00000036002	Fam214b	family with sequence similarity 214, member B [Source:MGI Symbol
2908.76	1.01282	0.222607	4.54981	2.68476e-06	8.23783e-05	ENSMUSG00000037049	Smpd1	sphingomyelin phosphodiesterase 1, acid lysosomal [Source:MGI Symbol
1337.39	0.84341	0.185375	4.54975	2.68548e-06	8.23783e-05	ENSMUSG00000032440	Tgfbr2	transforming growth factor, beta receptor II [Source:MGI Symbol
19.3207	1.88976	0.415711	4.54585	2.73571e-06	8.36741e-05	ENSMUSG00000038623	Tm6sf1	transmembrane 6 superfamily member 1 [Source:MGI Symbol
3433.29	0.929516	0.204481	4.54573	2.73729e-06	8.36741e-05	ENSMUSG00000020099	Unc5b	unc-5 netrin receptor B [Source:MGI Symbol
392.374	0.740148	0.163055	4.53925	2.82271e-06	8.61347e-05	ENSMUSG00000005774	Rfx5	regulatory factor X, 5 (influences HLA class II expression) [Source:MGI Symbol
1088.26	0.802461	0.1769	4.53625	2.86316e-06	8.72166e-05	ENSMUSG00000031930	Wwp2	WW domain containing E3 ubiquitin protein ligase 2 [Source:MGI Symbol
1091.7	0.863936	0.19074	4.5294	2.95757e-06	8.99358e-05	ENSMUSG00000051427	Ccdc157	coiled-coil domain containing 157 [Source:MGI Symbol
3441.83	0.706622	0.156068	4.52764	2.98228e-06	9.05298e-05	ENSMUSG00000071379	Hpcal1	hippocalcin-like 1 [Source:MGI Symbol
1168.49	1.18973	0.263029	4.52318	3.04588e-06	9.21984e-05	ENSMUSG00000028737	Aldh4a1	aldehyde dehydrogenase 4 family, member A1 [Source:MGI Symbol
1549.23	0.988896	0.218644	4.52286	3.05054e-06	9.21984e-05	ENSMUSG00000025823	Pdia4	protein disulfide isomerase associated 4 [Source:MGI Symbol
6.90886	5.13979	1.13645	4.52268	3.05307e-06	9.21984e-05	ENSMUSG00000092277	Gm19684	predicted gene, 19684 [Source:MGI Symbol
1021.25	0.937822	0.207541	4.51873	3.11062e-06	9.37744e-05	ENSMUSG00000016534	Lamp2	lysosomal-associated membrane protein 2 [Source:MGI Symbol
24.5977	1.67491	0.370719	4.518	3.12128e-06	9.39338e-05	ENSMUSG00000021209	Ppp4r4	protein phosphatase 4, regulatory subunit 4 [Source:MGI Symbol
2588.13	0.898822	0.199154	4.51319	3.193e-06	9.59273e-05	ENSMUSG00000079442	St6galnac4	ST6 (alpha-N-acetyl-neuraminyl-2,3-beta-galactosyl-1,3)-N-acetylgalactosaminide alpha-2,6-sialyltransferase 4 [Source:MGI Symbol
9.75892	3.27212	0.726577	4.50347	3.34265e-06	0.000100251	ENSMUSG00000035352	Ccl12	chemokine (C-C motif) ligand 12 [Source:MGI Symbol
1231.44	0.624834	0.138888	4.49884	3.41628e-06	0.000102189	ENSMUSG00000034430	Zxdc	ZXD family zinc finger C [Source:MGI Symbol
947.533	0.85386	0.189803	4.49867	3.41897e-06	0.000102189	ENSMUSG00000022898	Dscr3	DSCR3 arrestin fold containing [Source:MGI Symbol
22.5412	2.06301	0.458792	4.49662	3.45213e-06	0.000103004	ENSMUSG00000024210	Ip6k3	inositol hexaphosphate kinase 3 [Source:MGI Symbol
4402.01	1.25058	0.278243	4.49456	3.48568e-06	0.000103828	ENSMUSG00000025351	Cd63	CD63 antigen [Source:MGI Symbol
4.96452	5.42404	1.20694	4.49405	3.49414e-06	0.000103903	ENSMUSG00000024678	Ms4a4d	membrane-spanning 4-domains, subfamily A, member 4D [Source:MGI Symbol
1106.5	0.997778	0.222453	4.48534	3.63981e-06	0.000108051	ENSMUSG00000010110	Stx5a	syntaxin 5A [Source:MGI Symbol
1700.5	1.0126	0.225838	4.48372	3.66759e-06	0.000108691	ENSMUSG00000056665	Them6	thioesterase superfamily member 6 [Source:MGI Symbol
382.297	0.842543	0.188104	4.47913	3.74739e-06	0.000110827	ENSMUSG00000027366	Sppl2a	signal peptide peptidase like 2A [Source:MGI Symbol
65.5057	1.35506	0.302546	4.47885	3.75234e-06	0.000110827	ENSMUSG00000024197	Plin3	perilipin 3 [Source:MGI Symbol
483.465	0.829774	0.18528	4.47849	3.75866e-06	0.000110827	ENSMUSG00000036585	Fgf1	fibroblast growth factor 1 [Source:MGI Symbol
388.499	0.927546	0.207186	4.47687	3.78732e-06	0.000111484	ENSMUSG00000027737	Slc7a11	solute carrier family 7 (cationic amino acid transporter, y+ system), member 11 [Source:MGI Symbol
6.93104	5.14074	1.14882	4.47478	3.82452e-06	0.000112389	ENSMUSG00000038580	Sct	secretin [Source:MGI Symbol
14.233	2.40551	0.537836	4.47256	3.86436e-06	0.00011337	ENSMUSG00000039518	Cdsn	corneodesmosin [Source:MGI Symbol
56.7174	1.34514	0.300785	4.47211	3.87266e-06	0.000113423	ENSMUSG00000039954	Stk32a	serine/threonine kinase 32A [Source:MGI Symbol
418.632	0.984601	0.220684	4.46158	4.0679e-06	0.000118942	ENSMUSG00000024781	Lipa	lysosomal acid lipase A [Source:MGI Symbol
2408.32	1.11368	0.250295	4.44949	4.30371e-06	0.000125627	ENSMUSG00000042626	Shc1	src homology 2 domain-containing transforming protein C1 [Source:MGI Symbol
57.5934	1.19629	0.269055	4.44627	4.36876e-06	0.000127313	ENSMUSG00000074829	2010315B03Rik	RIKEN cDNA 2010315B03 gene [Source:MGI Symbol
39.0782	1.56897	0.35341	4.43951	4.50817e-06	0.000131157	ENSMUSG00000023031	Cela1	chymotrypsin-like elastase family, member 1 [Source:MGI Symbol
194.602	1.31711	0.296763	4.43825	4.53472e-06	0.00013171	ENSMUSG00000058589	Anks1b	ankyrin repeat and sterile alpha motif domain containing 1B [Source:MGI Symbol
94.3907	1.06328	0.239924	4.43176	4.67345e-06	0.000135514	ENSMUSG00000108634	Gm38534	predicted gene, 38534 [Source:MGI Symbol
103.63	1.03141	0.232788	4.4307	4.69633e-06	0.000135952	ENSMUSG00000020620	Abca8b	ATP-binding cassette, sub-family A (ABC1), member 8b [Source:MGI Symbol
218.428	1.26788	0.286365	4.42748	4.76695e-06	0.000137769	ENSMUSG00000037348	Paqr7	progestin and adipoQ receptor family member VII [Source:MGI Symbol
97.6756	0.987358	0.22321	4.42344	4.85706e-06	0.000140141	ENSMUSG00000020696	Rffl	ring finger and FYVE like domain containing protein [Source:MGI Symbol
1315.77	0.987825	0.223384	4.42209	4.8876e-06	0.00014079	ENSMUSG00000026227	2810459M11Rik	RIKEN cDNA 2810459M11 gene [Source:MGI Symbol
1795.31	0.877722	0.198664	4.41812	4.97807e-06	0.00014316	ENSMUSG00000062031	Pgghg	protein glucosylgalactosylhydroxylysine glucosidase [Source:MGI Symbol
769.655	0.631322	0.142935	4.41686	5.00731e-06	0.000143765	ENSMUSG00000057880	Abat	4-aminobutyrate aminotransferase [Source:MGI Symbol
375.86	0.936722	0.212163	4.4151	5.0481e-06	0.000144698	ENSMUSG00000002885	Adgre5	adhesion G protein-coupled receptor E5 [Source:MGI Symbol
64.0441	1.17298	0.265858	4.41208	5.11919e-06	0.00014628	ENSMUSG00000068299	Nat8f4	N-acetyltransferase 8 (GCN5-related) family member 4 [Source:MGI Symbol
17.6775	1.94344	0.440484	4.41204	5.12e-06	0.00014628	ENSMUSG00000032899	Styk1	serine/threonine/tyrosine kinase 1 [Source:MGI Symbol
233.418	0.926881	0.210171	4.41013	5.16542e-06	0.000147337	ENSMUSG00000000693	Loxl3	lysyl oxidase-like 3 [Source:MGI Symbol
2276.7	0.779235	0.176802	4.4074	5.23091e-06	0.000148962	ENSMUSG00000005973	Rcn1	reticulocalbin 1 [Source:MGI Symbol
108.854	0.987999	0.22439	4.40304	5.33731e-06	0.000151744	ENSMUSG00000056458	Mok	MOK protein kinase [Source:MGI Symbol
407.49	1.00447	0.228256	4.40063	5.39692e-06	0.00015319	ENSMUSG00000045934	Mtmr11	myotubularin related protein 11 [Source:MGI Symbol
136.805	1.14631	0.260583	4.39901	5.43717e-06	0.000154082	ENSMUSG00000023961	Enpp4	ectonucleotide pyrophosphatase/phosphodiesterase 4 [Source:MGI Symbol
278.808	0.735932	0.167466	4.39451	5.55124e-06	0.00015706	ENSMUSG00000025521	Tmem192	transmembrane protein 192 [Source:MGI Symbol
1792.36	0.63124	0.143768	4.39067	5.65009e-06	0.000159599	ENSMUSG00000028641	P3h1	prolyl 3-hydroxylase 1 [Source:MGI Symbol
2764.39	0.772412	0.176031	4.38794	5.72138e-06	0.000161352	ENSMUSG00000042249	Grk3	G protein-coupled receptor kinase 3 [Source:MGI Symbol
62.5425	1.28719	0.293497	4.3857	5.78057e-06	0.000162759	ENSMUSG00000004043	Stat5a	signal transducer and activator of transcription 5A [Source:MGI Symbol
248.808	1.04529	0.238506	4.38264	5.86237e-06	0.000164797	ENSMUSG00000039114	Nrn1	neuritin 1 [Source:MGI Symbol
194.758	0.84415	0.192856	4.3771	6.01331e-06	0.000168768	ENSMUSG00000049969	Plekhf2	pleckstrin homology domain containing, family F (with FYVE domain) member 2 [Source:MGI Symbol
632.404	1.08641	0.248393	4.37376	6.10611e-06	0.000171098	ENSMUSG00000002661	Alkbh7	alkB homolog 7 [Source:MGI Symbol
1989.62	0.927077	0.212073	4.37151	6.16965e-06	0.000172602	ENSMUSG00000039450	Dcxr	dicarbonyl L-xylulose reductase [Source:MGI Symbol
4.44152	5.25932	1.20424	4.36735	6.28818e-06	0.000175379	ENSMUSG00000107075	Gm43068	predicted gene 43068 [Source:MGI Symbol
19.1293	1.97088	0.451278	4.36732	6.28897e-06	0.000175379	ENSMUSG00000043456	Zfp536	zinc finger protein 536 [Source:MGI Symbol
4738.8	1.13495	0.260054	4.36428	6.37714e-06	0.000177555	ENSMUSG00000025510	Cd151	CD151 antigen [Source:MGI Symbol
2022.36	0.803541	0.184265	4.36079	6.47971e-06	0.000180124	ENSMUSG00000002546	Golga2	golgi autoantigen, golgin subfamily a, 2 [Source:MGI Symbol
7.67936	4.09865	0.940801	4.35655	6.60634e-06	0.000183352	ENSMUSG00000070034	Sp110	Sp110 nuclear body protein [Source:MGI Symbol
153.499	0.976494	0.224174	4.35597	6.62404e-06	0.000183552	ENSMUSG00000026102	Inpp1	inositol polyphosphate-1-phosphatase [Source:MGI Symbol
941.942	1.10777	0.254455	4.35349	6.69927e-06	0.000185343	ENSMUSG00000025268	Maged2	melanoma antigen, family D, 2 [Source:MGI Symbol
4.63911	5.31302	1.22153	4.34947	6.82335e-06	0.000188478	ENSMUSG00000118361	NA	NA
156.09	1.06116	0.244074	4.34769	6.87887e-06	0.000189712	ENSMUSG00000029096	Htra3	HtrA serine peptidase 3 [Source:MGI Symbol
30.8866	1.58166	0.364029	4.34487	6.96803e-06	0.000191868	ENSMUSG00000074006	Omp	olfactory marker protein [Source:MGI Symbol
1962.72	0.681393	0.156885	4.34325	7.0194e-06	0.000192978	ENSMUSG00000079037	Prnp	prion protein [Source:MGI Symbol
140.582	1.21711	0.28087	4.33336	7.34253e-06	0.000201545	ENSMUSG00000055128	Cgrrf1	cell growth regulator with ring finger domain 1 [Source:MGI Symbol
6235.41	0.652385	0.150796	4.32629	7.58212e-06	0.000207795	ENSMUSG00000003411	Rab3b	RAB3B, member RAS oncogene family [Source:MGI Symbol
1066.84	0.883697	0.204464	4.32202	7.73024e-06	0.000211523	ENSMUSG00000032127	Vps11	VPS11, CORVET/HOPS core subunit [Source:MGI Symbol
3980.39	0.764993	0.177143	4.31851	7.85417e-06	0.000214578	ENSMUSG00000031532	Saraf	store-operated calcium entry-associated regulatory factor [Source:MGI Symbol
190.888	0.967276	0.22425	4.31339	8.03851e-06	0.000219272	ENSMUSG00000028607	Cpt2	carnitine palmitoyltransferase 2 [Source:MGI Symbol
7.9412	3.82214	0.886644	4.31079	8.13356e-06	0.000221519	ENSMUSG00000033213	AA467197	expressed sequence AA467197 [Source:MGI Symbol
364.577	1.11416	0.258572	4.30891	8.20321e-06	0.000223069	ENSMUSG00000054723	Vmac	vimentin-type intermediate filament associated coiled-coil protein [Source:MGI Symbol
169.677	1.20949	0.281025	4.30386	8.39223e-06	0.000227854	ENSMUSG00000027495	Fam210b	family with sequence similarity 210, member B [Source:MGI Symbol
582.928	0.861981	0.200303	4.30339	8.41016e-06	0.000227987	ENSMUSG00000027848	Olfml3	olfactomedin-like 3 [Source:MGI Symbol
568.044	0.683806	0.158915	4.30296	8.42647e-06	0.000228076	ENSMUSG00000026792	Lrsam1	leucine rich repeat and sterile alpha motif containing 1 [Source:MGI Symbol
708.836	0.652537	0.151696	4.30161	8.47807e-06	0.000229118	ENSMUSG00000041035	Gm17018	predicted gene 17018 [Source:MGI Symbol
168.406	0.900802	0.209547	4.29881	8.58602e-06	0.000231677	ENSMUSG00000039456	Morc3	microrchidia 3 [Source:MGI Symbol
32.0106	1.68928	0.39365	4.29133	8.88043e-06	0.000239252	ENSMUSG00000023885	Thbs2	thrombospondin 2 [Source:MGI Symbol
1933.63	0.626723	0.147017	4.26294	1.00879e-05	0.000270957	ENSMUSG00000032575	Manf	mesencephalic astrocyte-derived neurotrophic factor [Source:MGI Symbol
17.206	2.10126	0.492916	4.26293	1.00883e-05	0.000270957	ENSMUSG00000115902	AC113595.1	NA
224.599	0.842475	0.197696	4.26147	1.01543e-05	0.000272313	ENSMUSG00000043969	Emx2	empty spiracles homeobox 2 [Source:MGI Symbol
134.917	0.949534	0.222969	4.2586	1.02856e-05	0.000275412	ENSMUSG00000037709	Fam13a	family with sequence similarity 13, member A [Source:MGI Symbol
468.749	0.918855	0.216239	4.24926	1.07239e-05	0.000286709	ENSMUSG00000026958	Dpp7	dipeptidylpeptidase 7 [Source:MGI Symbol
1041.29	1.01628	0.239245	4.24786	1.0791e-05	0.000287262	ENSMUSG00000033021	Gmppa	GDP-mannose pyrophosphorylase A [Source:MGI Symbol
1317.88	0.726583	0.171049	4.2478	1.07939e-05	0.000287262	ENSMUSG00000034974	Dapk3	death-associated protein kinase 3 [Source:MGI Symbol
79.3413	1.20704	0.284116	4.24842	1.07643e-05	0.000287262	ENSMUSG00000008206	Cers4	ceramide synthase 4 [Source:MGI Symbol
1879.41	0.966898	0.227741	4.24561	1.09001e-05	0.000289648	ENSMUSG00000004788	Eif2b2	eukaryotic translation initiation factor 2B, subunit 2 beta [Source:MGI Symbol
126.699	0.864558	0.203919	4.23971	1.11904e-05	0.000296911	ENSMUSG00000001334	Fndc5	fibronectin type III domain containing 5 [Source:MGI Symbol
86.8211	0.920512	0.217145	4.23916	1.12177e-05	0.000297184	ENSMUSG00000060594	Layn	layilin [Source:MGI Symbol
27645.8	1.01881	0.240584	4.23474	1.14408e-05	0.000302637	ENSMUSG00000023010	Tmbim6	transmembrane BAX inhibitor motif containing 6 [Source:MGI Symbol
308.546	0.821007	0.193954	4.233	1.15298e-05	0.000304528	ENSMUSG00000049516	Spty2d1	SPT2, Suppressor of Ty, domain containing 1 (S. cerevisiae) [Source:MGI Symbol
1277.83	0.961571	0.227378	4.22895	1.17394e-05	0.000309597	ENSMUSG00000059714	Flot1	flotillin 1 [Source:MGI Symbol
1003.62	1.19359	0.282286	4.22829	1.17737e-05	0.000310034	ENSMUSG00000028822	Tmem50a	transmembrane protein 50A [Source:MGI Symbol
132.488	0.850075	0.201076	4.22762	1.18086e-05	0.000310487	ENSMUSG00000118559	NA	NA
1706.75	0.971778	0.230092	4.22343	1.20305e-05	0.000315846	ENSMUSG00000025171	Ubtd1	ubiquitin domain containing 1 [Source:MGI Symbol
1380.42	0.880619	0.208589	4.22179	1.21183e-05	0.000317494	ENSMUSG00000040848	Sft2d2	SFT2 domain containing 2 [Source:MGI Symbol
1000.2	0.80366	0.190369	4.22158	1.21296e-05	0.000317494	ENSMUSG00000003421	Nosip	nitric oxide synthase interacting protein [Source:MGI Symbol
52.1136	1.31535	0.311695	4.21999	1.22156e-05	0.000319267	ENSMUSG00000109812	Gm45640	predicted gene 45640 [Source:MGI Symbol
753.002	1.00228	0.238116	4.20921	1.28133e-05	0.000334388	ENSMUSG00000003662	Ciao1	cytosolic iron-sulfur protein assembly 1 [Source:MGI Symbol
85.0213	1.13281	0.269149	4.20884	1.2834e-05	0.000334431	ENSMUSG00000057060	Slc35f3	solute carrier family 35, member F3 [Source:MGI Symbol
191.821	1.2303	0.292421	4.20728	1.2923e-05	0.000336247	ENSMUSG00000068874	Selenbp1	selenium binding protein 1 [Source:MGI Symbol
150.677	1.39741	0.332175	4.20684	1.29481e-05	0.0003364	ENSMUSG00000027230	Creb3l1	cAMP responsive element binding protein 3-like 1 [Source:MGI Symbol
441.136	0.860463	0.204598	4.20563	1.30175e-05	0.000337702	ENSMUSG00000046447	Camk2n1	calcium/calmodulin-dependent protein kinase II inhibitor 1 [Source:MGI Symbol
10.1228	2.63632	0.627242	4.20303	1.31681e-05	0.000341103	ENSMUSG00000110144	Gm45564	predicted gene 45564 [Source:MGI Symbol
23.2829	1.5945	0.37993	4.19681	1.35348e-05	0.000350082	ENSMUSG00000043664	Tmem221	transmembrane protein 221 [Source:MGI Symbol
2552.83	0.607656	0.144901	4.1936	1.37282e-05	0.000354561	ENSMUSG00000019505	Ubb	ubiquitin B [Source:MGI Symbol
34.8681	1.56311	0.372934	4.19139	1.38624e-05	0.000356501	ENSMUSG00000108801	Gm39090	predicted gene, 39090 [Source:MGI Symbol
133.187	1.02681	0.244951	4.19192	1.383e-05	0.000356501	ENSMUSG00000053835	H2-T24	histocompatibility 2, T region locus 24 [Source:MGI Symbol
73.636	1.49847	0.357515	4.19136	1.38645e-05	0.000356501	ENSMUSG00000085939	Cd63-ps	CD63 antigen, pseudogene [Source:MGI Symbol
335.562	0.813177	0.194078	4.18994	1.39512e-05	0.00035805	ENSMUSG00000016179	Camk1g	calcium/calmodulin-dependent protein kinase I gamma [Source:MGI Symbol
40.1519	1.3916	0.332148	4.18971	1.39657e-05	0.00035805	ENSMUSG00000001507	Itga3	integrin alpha 3 [Source:MGI Symbol
400.096	0.721913	0.172382	4.18787	1.40792e-05	0.000360431	ENSMUSG00000020400	Tnip1	TNFAIP3 interacting protein 1 [Source:MGI Symbol
252.554	1.08922	0.260482	4.18157	1.44751e-05	0.000370025	ENSMUSG00000060675	Pla2g16	phospholipase A2, group XVI [Source:MGI Symbol
70.2341	0.9852	0.235667	4.18048	1.45448e-05	0.000371099	ENSMUSG00000028758	Kif17	kinesin family member 17 [Source:MGI Symbol
3709.55	0.592415	0.141718	4.18025	1.45596e-05	0.000371099	ENSMUSG00000022537	Tmem44	transmembrane protein 44 [Source:MGI Symbol
102.771	0.926378	0.221693	4.17866	1.46616e-05	0.000373155	ENSMUSG00000002147	Stat6	signal transducer and activator of transcription 6 [Source:MGI Symbol
116.686	0.900604	0.21575	4.17428	1.49462e-05	0.000379846	ENSMUSG00000031026	Trim66	tripartite motif-containing 66 [Source:MGI Symbol
440.741	0.935153	0.224047	4.17391	1.49705e-05	0.000379912	ENSMUSG00000037594	BC022687	cDNA sequence BC022687 [Source:MGI Symbol
114.196	0.897568	0.215072	4.17334	1.50081e-05	0.000380314	ENSMUSG00000037762	Slc16a9	solute carrier family 16 (monocarboxylic acid transporters), member 9 [Source:MGI Symbol
653.046	0.892355	0.214045	4.16901	1.52966e-05	0.000387064	ENSMUSG00000028850	Gpatch3	G patch domain containing 3 [Source:MGI Symbol
780.263	1.02024	0.24474	4.16866	1.53197e-05	0.000387089	ENSMUSG00000032604	Qars	glutaminyl-tRNA synthetase [Source:MGI Symbol
1061.21	0.659216	0.158171	4.16774	1.53816e-05	0.00038809	ENSMUSG00000040859	Bsdc1	BSD domain containing 1 [Source:MGI Symbol
441.481	0.824481	0.197857	4.16705	1.54284e-05	0.000388712	ENSMUSG00000010660	Plcd1	phospholipase C, delta 1 [Source:MGI Symbol
305.411	0.906167	0.21767	4.16303	1.57024e-05	0.000395044	ENSMUSG00000028419	Chmp5	charged multivesicular body protein 5 [Source:MGI Symbol
161.078	0.978787	0.23516	4.16222	1.57585e-05	0.000395887	ENSMUSG00000017754	Pltp	phospholipid transfer protein [Source:MGI Symbol
434.877	1.11904	0.269044	4.1593	1.5961e-05	0.0004004	ENSMUSG00000020085	Aifm2	apoptosis-inducing factor, mitochondrion-associated 2 [Source:MGI Symbol
1988.77	0.870779	0.209445	4.15756	1.60834e-05	0.000402891	ENSMUSG00000023952	Gtpbp2	GTP binding protein 2 [Source:MGI Symbol
28.1724	1.58834	0.382225	4.15551	1.62285e-05	0.000405941	ENSMUSG00000074277	Phldb3	pleckstrin homology like domain, family B, member 3 [Source:MGI Symbol
85.5735	1.19176	0.286813	4.15518	1.62516e-05	0.000405941	ENSMUSG00000025350	Rdh5	retinol dehydrogenase 5 [Source:MGI Symbol
595.607	0.938226	0.226	4.15145	1.65185e-05	0.000411994	ENSMUSG00000039682	Lap3	leucine aminopeptidase 3 [Source:MGI Symbol
44.4789	1.26234	0.304096	4.15114	1.6541e-05	0.000411994	ENSMUSG00000069206	Zfp874a	zinc finger protein 874a [Source:MGI Symbol
2687.85	0.679064	0.163649	4.14951	1.66591e-05	0.000414344	ENSMUSG00000004936	Map2k1	mitogen-activated protein kinase kinase 1 [Source:MGI Symbol
395.512	0.976782	0.235854	4.14146	1.72548e-05	0.000428553	ENSMUSG00000075701	Selenos	selenoprotein S [Source:MGI Symbol
1434.16	0.923071	0.223178	4.13603	1.76687e-05	0.000438208	ENSMUSG00000029163	Emilin1	elastin microfibril interfacer 1 [Source:MGI Symbol
3.99103	5.10444	1.23426	4.13562	1.77002e-05	0.000438367	ENSMUSG00000107017	Gm43196	predicted gene 43196 [Source:MGI Symbol
13.8955	2.13043	0.515479	4.13291	1.79101e-05	0.000442939	ENSMUSG00000056313	Tcim	transcriptional and immune response regulator [Source:MGI Symbol
369.178	0.992192	0.24029	4.12915	1.82052e-05	0.000449603	ENSMUSG00000056938	Acbd4	acyl-Coenzyme A binding domain containing 4 [Source:MGI Symbol
137.916	0.924476	0.224242	4.12267	1.87253e-05	0.000461143	ENSMUSG00000025533	Asl	argininosuccinate lyase [Source:MGI Symbol
2404.21	0.656888	0.159328	4.12287	1.8709e-05	0.000461143	ENSMUSG00000051359	Ncald	neurocalcin delta [Source:MGI Symbol
8.56252	3.18566	0.773229	4.11994	1.89484e-05	0.00046598	ENSMUSG00000037411	Serpine1	serine (or cysteine) peptidase inhibitor, clade E, member 1 [Source:MGI Symbol
437.804	0.939409	0.228131	4.11785	1.91216e-05	0.000469579	ENSMUSG00000025875	Tspan17	tetraspanin 17 [Source:MGI Symbol
10.2405	2.58907	0.629893	4.11033	1.97548e-05	0.000484449	ENSMUSG00000029771	Irf5	interferon regulatory factor 5 [Source:MGI Symbol
1154.15	0.877943	0.213698	4.10833	1.99264e-05	0.000487975	ENSMUSG00000026519	Tmem63a	transmembrane protein 63a [Source:MGI Symbol
71.5144	1.10773	0.26995	4.10347	2.03501e-05	0.000497653	ENSMUSG00000073680	Tmem88b	transmembrane protein 88B [Source:MGI Symbol
35.9329	1.26936	0.309676	4.09901	2.07463e-05	0.000506633	ENSMUSG00000046688	Tifa	TRAF-interacting protein with forkhead-associated domain [Source:MGI Symbol
518.801	0.848058	0.206921	4.09846	2.0795e-05	0.000507115	ENSMUSG00000011306	Sugp1	SURP and G patch domain containing 1 [Source:MGI Symbol
3.78101	5.02982	1.2277	4.09696	2.09308e-05	0.000509713	ENSMUSG00000029417	Cxcl9	chemokine (C-X-C motif) ligand 9 [Source:MGI Symbol
253.592	0.797569	0.194795	4.0944	2.11635e-05	0.000514665	ENSMUSG00000024663	Rab3il1	RAB3A interacting protein (rabin3)-like 1 [Source:MGI Symbol
5.56059	4.84495	1.18364	4.09326	2.12675e-05	0.000516475	ENSMUSG00000073980	Gm9574	predicted gene 9574 [Source:MGI Symbol
749.577	0.92634	0.226357	4.09239	2.13478e-05	0.000517707	ENSMUSG00000000253	Gmpr	guanosine monophosphate reductase [Source:MGI Symbol
243.59	0.957416	0.234176	4.08844	2.17139e-05	0.000525855	ENSMUSG00000032905	Atg12	autophagy related 12 [Source:MGI Symbol
3267.04	0.816369	0.199823	4.08545	2.19955e-05	0.000531939	ENSMUSG00000034714	Ttyh2	tweety family member 2 [Source:MGI Symbol
1342.13	0.732762	0.179498	4.08228	2.22976e-05	0.0005385	ENSMUSG00000004460	Dnajb11	DnaJ heat shock protein family (Hsp40) member B11 [Source:MGI Symbol
24.7001	1.54808	0.379305	4.08135	2.23873e-05	0.00053992	ENSMUSG00000034472	Rasd2	RASD family, member 2 [Source:MGI Symbol
249.709	0.877964	0.21537	4.07654	2.28552e-05	0.000550446	ENSMUSG00000063800	Prpf38a	PRP38 pre-mRNA processing factor 38 (yeast) domain containing A [Source:MGI Symbol
165.16	0.810629	0.198892	4.07572	2.29361e-05	0.000551131	ENSMUSG00000019359	Gdpd2	glycerophosphodiester phosphodiesterase domain containing 2 [Source:MGI Symbol
530.343	0.687466	0.168678	4.07561	2.29467e-05	0.000551131	ENSMUSG00000039607	Rbms3	RNA binding motif, single stranded interacting protein [Source:MGI Symbol
566.372	0.799498	0.196184	4.07525	2.29822e-05	0.000551225	ENSMUSG00000024792	Zfpl1	zinc finger like protein 1 [Source:MGI Symbol
120.173	0.865398	0.212423	4.07394	2.31122e-05	0.000553584	ENSMUSG00000066152	Slc31a2	solute carrier family 31, member 2 [Source:MGI Symbol
432.394	0.925178	0.22723	4.07155	2.33508e-05	0.000558412	ENSMUSG00000030111	A2m	alpha-2-macroglobulin [Source:MGI Symbol
1809.7	0.845455	0.207666	4.07123	2.33825e-05	0.000558412	ENSMUSG00000020048	Hsp90b1	heat shock protein 90, beta (Grp94), member 1 [Source:MGI Symbol
10.1869	2.88541	0.708778	4.07096	2.34096e-05	0.000558412	ENSMUSG00000043953	Ccrl2	chemokine (C-C motif) receptor-like 2 [Source:MGI Symbol
6402.31	0.757596	0.186241	4.06783	2.37267e-05	0.000565206	ENSMUSG00000024176	Sox8	SRY (sex determining region Y)-box 8 [Source:MGI Symbol
3.89736	5.06818	1.2479	4.06137	2.4393e-05	0.000578714	ENSMUSG00000099569	Gm18301	predicted gene, 18301 [Source:MGI Symbol
20.7111	1.62131	0.399195	4.06144	2.43856e-05	0.000578714	ENSMUSG00000045775	Slc16a5	solute carrier family 16 (monocarboxylic acid transporters), member 5 [Source:MGI Symbol
826.566	1.01943	0.250971	4.06194	2.43338e-05	0.000578714	ENSMUSG00000051864	Tbc1d22a	TBC1 domain family, member 22a [Source:MGI Symbol
21.0971	1.69758	0.418386	4.05744	2.48066e-05	0.000586932	ENSMUSG00000110206	Flt3l	FMS-like tyrosine kinase 3 ligand [Source:MGI Symbol
17.9479	1.82213	0.449053	4.05771	2.47783e-05	0.000586932	ENSMUSG00000018920	Cxcl16	chemokine (C-X-C motif) ligand 16 [Source:MGI Symbol
1327.1	0.905657	0.223337	4.05511	2.50549e-05	0.000592006	ENSMUSG00000024101	Washc1	WASH complex subunit 1 [Source:MGI Symbol
433.083	0.8167	0.201595	4.0512	2.54782e-05	0.000601197	ENSMUSG00000022519	Srl	sarcalumenin [Source:MGI Symbol
8.67962	4.05647	1.00232	4.04706	2.5932e-05	0.000610987	ENSMUSG00000082361	Btc	betacellulin, epidermal growth factor family member [Source:MGI Symbol
11.3853	2.4111	0.595806	4.04678	2.5963e-05	0.000610987	ENSMUSG00000045827	Serpinb9	serine (or cysteine) peptidase inhibitor, clade B, member 9 [Source:MGI Symbol
5533.7	0.759363	0.187693	4.04576	2.60765e-05	0.000612832	ENSMUSG00000006676	Usp19	ubiquitin specific peptidase 19 [Source:MGI Symbol
2004.5	0.628021	0.155348	4.04268	2.64221e-05	0.000619289	ENSMUSG00000026853	Crat	carnitine acetyltransferase [Source:MGI Symbol
831.776	0.956847	0.236669	4.04298	2.63885e-05	0.000619289	ENSMUSG00000002064	Sdf2	stromal cell derived factor 2 [Source:MGI Symbol
172.96	1.19749	0.296415	4.03989	2.67383e-05	0.000625863	ENSMUSG00000073755	5730409E04Rik	RIKEN cDNA 5730409E04Rik gene [Source:MGI Symbol
715.077	0.701613	0.173707	4.03906	2.68329e-05	0.000627238	ENSMUSG00000020132	Rab21	RAB21, member RAS oncogene family [Source:MGI Symbol
120.939	0.944289	0.233945	4.03637	2.71422e-05	0.000633619	ENSMUSG00000000934	Top1mt	DNA topoisomerase 1, mitochondrial [Source:MGI Symbol
392.916	0.90101	0.223366	4.03379	2.74427e-05	0.00063978	ENSMUSG00000020089	Ppa1	pyrophosphatase (inorganic) 1 [Source:MGI Symbol
3167.8	0.830989	0.206121	4.03156	2.77042e-05	0.000644159	ENSMUSG00000041025	Iffo2	intermediate filament family orphan 2 [Source:MGI Symbol
17.7151	1.78988	0.443962	4.0316	2.76991e-05	0.000644159	ENSMUSG00000097534	Gm16675	predicted gene, 16675 [Source:MGI Symbol
123.855	0.968733	0.240401	4.02966	2.79286e-05	0.000648515	ENSMUSG00000020952	Scfd1	Sec1 family domain containing 1 [Source:MGI Symbol
179.858	0.74378	0.184679	4.02743	2.81955e-05	0.000652978	ENSMUSG00000052566	Hook2	hook microtubule tethering protein 2 [Source:MGI Symbol
786.875	0.673301	0.167177	4.02749	2.81881e-05	0.000652978	ENSMUSG00000021190	Lgmn	legumain [Source:MGI Symbol
1080.38	0.70248	0.174528	4.02502	2.84847e-05	0.000657932	ENSMUSG00000027931	Npr1	natriuretic peptide receptor 1 [Source:MGI Symbol
26.5591	1.47868	0.367358	4.02519	2.84652e-05	0.000657932	ENSMUSG00000034919	Ttc22	tetratricopeptide repeat domain 22 [Source:MGI Symbol
2724.92	0.912651	0.226841	4.0233	2.86944e-05	0.000661901	ENSMUSG00000020571	Pdia6	protein disulfide isomerase associated 6 [Source:MGI Symbol
78.4075	1.04704	0.26032	4.02213	2.88374e-05	0.000664325	ENSMUSG00000040770	Il25	interleukin 25 [Source:MGI Symbol
3.71873	4.98617	1.23994	4.0213	2.89391e-05	0.00066579	ENSMUSG00000062007	Hsh2d	hematopoietic SH2 domain containing [Source:MGI Symbol
15.449	1.9709	0.491041	4.01373	2.98839e-05	0.000686622	ENSMUSG00000038007	Acer2	alkaline ceramidase 2 [Source:MGI Symbol
8.47496	3.15403	0.786342	4.01101	3.02298e-05	0.00069366	ENSMUSG00000024842	Cabp4	calcium binding protein 4 [Source:MGI Symbol
85.1081	1.14899	0.286629	4.00864	3.0535e-05	0.000699743	ENSMUSG00000034796	Cpne7	copine VII [Source:MGI Symbol
462.817	0.732296	0.182703	4.00813	3.06013e-05	0.000700345	ENSMUSG00000070337	Gpr179	G protein-coupled receptor 179 [Source:MGI Symbol
3553.54	1.13606	0.283516	4.00703	3.07438e-05	0.000702687	ENSMUSG00000030161	Gabarapl1	gamma-aminobutyric acid (GABA) A receptor-associated protein-like 1 [Source:MGI Symbol
1707.82	1.01265	0.25291	4.004	3.11405e-05	0.000710825	ENSMUSG00000032763	Ilvbl	ilvB (bacterial acetolactate synthase)-like [Source:MGI Symbol
472.333	0.66704	0.16669	4.00168	3.14468e-05	0.000716879	ENSMUSG00000045038	Prkce	protein kinase C, epsilon [Source:MGI Symbol
21860.9	0.833298	0.208279	4.00088	3.15536e-05	0.000718379	ENSMUSG00000029778	Adcyap1r1	adenylate cyclase activating polypeptide 1 receptor 1 [Source:MGI Symbol
3.65818	4.97745	1.24703	3.99145	3.28356e-05	0.000746594	ENSMUSG00000055994	Nod2	nucleotide-binding oligomerization domain containing 2 [Source:MGI Symbol
3.71977	5.01195	1.25699	3.98726	3.34207e-05	0.000758911	ENSMUSG00000091705	H2-Q2	histocompatibility 2, Q region locus 2 [Source:MGI Symbol
587.845	0.896616	0.224924	3.98631	3.35541e-05	0.000760951	ENSMUSG00000021477	Ctsl	cathepsin L [Source:MGI Symbol
520.549	0.813828	0.204549	3.97865	3.46539e-05	0.000784874	ENSMUSG00000037992	Rara	retinoic acid receptor, alpha [Source:MGI Symbol
1663.88	0.891	0.224157	3.97489	3.52055e-05	0.000796336	ENSMUSG00000032577	Mapkapk3	mitogen-activated protein kinase-activated protein kinase 3 [Source:MGI Symbol
166.439	0.913325	0.22985	3.97357	3.54024e-05	0.000799755	ENSMUSG00000030986	Dhx32	DEAH (Asp-Glu-Ala-His) box polypeptide 32 [Source:MGI Symbol
2146.14	0.90358	0.227561	3.97071	3.58295e-05	0.00080836	ENSMUSG00000007038	Neu1	neuraminidase 1 [Source:MGI Symbol
14524.9	0.931448	0.234798	3.96701	3.63897e-05	0.00081994	ENSMUSG00000026817	Ak1	adenylate kinase 1 [Source:MGI Symbol
5.32311	4.76912	1.20252	3.96594	3.65542e-05	0.000822588	ENSMUSG00000001168	Oas1h	2'-5' oligoadenylate synthetase 1H [Source:MGI Symbol
17517.5	0.836413	0.211186	3.96056	3.73869e-05	0.000839166	ENSMUSG00000037235	Mxd4	Max dimerization protein 4 [Source:MGI Symbol
414.366	0.821035	0.207292	3.96077	3.73548e-05	0.000839166	ENSMUSG00000001786	Fbxo7	F-box protein 7 [Source:MGI Symbol
339.386	0.843984	0.213127	3.96001	3.74741e-05	0.000840043	ENSMUSG00000003123	Lipe	lipase, hormone sensitive [Source:MGI Symbol
616.598	0.66578	0.168243	3.95725	3.79085e-05	0.000848693	ENSMUSG00000027244	Atg13	autophagy related 13 [Source:MGI Symbol
25.5053	1.80038	0.45536	3.95374	3.84692e-05	0.000860145	ENSMUSG00000063415	Cyp26b1	cytochrome P450, family 26, subfamily b, polypeptide 1 [Source:MGI Symbol
432.687	0.945383	0.239272	3.95109	3.88981e-05	0.000867518	ENSMUSG00000040659	Efhd2	EF hand domain containing 2 [Source:MGI Symbol
5.14499	4.70284	1.19019	3.95132	3.8861e-05	0.000867518	ENSMUSG00000060441	Trim5	tripartite motif-containing 5 [Source:MGI Symbol
1736.35	0.758559	0.192156	3.94763	3.94643e-05	0.000879024	ENSMUSG00000027253	Lrp4	low density lipoprotein receptor-related protein 4 [Source:MGI Symbol
142.584	0.99959	0.253264	3.94682	3.95975e-05	0.000880529	ENSMUSG00000042106	Fam212a	family with sequence similarity 212, member A [Source:MGI Symbol
565.147	0.686827	0.174029	3.94661	3.96326e-05	0.000880529	ENSMUSG00000018736	Ndel1	nudE neurodevelopment protein 1 like 1 [Source:MGI Symbol
387.415	0.900947	0.228518	3.94257	4.03067e-05	0.000894368	ENSMUSG00000022887	Masp1	mannan-binding lectin serine peptidase 1 [Source:MGI Symbol
33.9431	1.30388	0.33089	3.94053	4.06508e-05	0.000900861	ENSMUSG00000034258	Flvcr2	feline leukemia virus subgroup C cellular receptor 2 [Source:MGI Symbol
2264.34	0.69163	0.175546	3.93989	4.07597e-05	0.00090213	ENSMUSG00000031024	St5	suppression of tumorigenicity 5 [Source:MGI Symbol
1015.63	0.757961	0.192444	3.9386	4.09789e-05	0.000905837	ENSMUSG00000017405	Nek8	NIMA (never in mitosis gene a)-related expressed kinase 8 [Source:MGI Symbol
630.537	0.988934	0.251118	3.93812	4.10612e-05	0.000906509	ENSMUSG00000068335	Dok1	docking protein 1 [Source:MGI Symbol
6.70068	3.55691	0.904133	3.93406	4.17617e-05	0.000920811	ENSMUSG00000017652	Cd40	CD40 antigen [Source:MGI Symbol
3695.34	0.972964	0.247545	3.93045	4.23931e-05	0.000933557	ENSMUSG00000027333	Smox	spermine oxidase [Source:MGI Symbol
46.1552	1.14474	0.291471	3.92745	4.29256e-05	0.000944093	ENSMUSG00000080717	B230307C23Rik	RIKEN cDNA B230307C23 gene [Source:MGI Symbol
744.999	0.821328	0.20923	3.92547	4.32796e-05	0.000950683	ENSMUSG00000063160	Numbl	numb-like [Source:MGI Symbol
52.3791	1.38425	0.353361	3.91737	4.47594e-05	0.000981956	ENSMUSG00000002108	Nr1h3	nuclear receptor subfamily 1, group H, member 3 [Source:MGI Symbol
137.058	0.868223	0.221741	3.91547	4.51137e-05	0.000988487	ENSMUSG00000044471	Lncpint	long non-protein coding RNA, Trp53 induced transcript [Source:MGI Symbol
3.58346	4.93494	1.26063	3.91466	4.52666e-05	0.000990597	ENSMUSG00000081512	Gm15821	predicted gene 15821 [Source:MGI Symbol
593.978	0.833145	0.213029	3.91095	4.59679e-05	0.00100468	ENSMUSG00000079334	Nat6	N-acetyltransferase 6 [Source:MGI Symbol
165.209	0.956757	0.244842	3.90765	4.65986e-05	0.0010172	ENSMUSG00000030030	1700003E16Rik	RIKEN cDNA 1700003E16 gene [Source:MGI Symbol
142.715	1.05213	0.269324	3.90654	4.68133e-05	0.00102061	ENSMUSG00000031266	Gla	galactosidase, alpha [Source:MGI Symbol
187.721	1.03167	0.264161	3.90548	4.70197e-05	0.00102383	ENSMUSG00000038422	Hdhd3	haloacid dehalogenase-like hydrolase domain containing 3 [Source:MGI Symbol
88.2155	0.998049	0.255593	3.90484	4.71448e-05	0.00102528	ENSMUSG00000045691	Thtpa	thiamine triphosphatase [Source:MGI Symbol
3588.98	0.943495	0.24193	3.89986	4.81235e-05	0.00104527	ENSMUSG00000026209	Dnpep	aspartyl aminopeptidase [Source:MGI Symbol
703.189	0.658797	0.169013	3.89791	4.85133e-05	0.00105243	ENSMUSG00000023923	Tbc1d5	TBC1 domain family, member 5 [Source:MGI Symbol
1275.68	0.916357	0.235638	3.88883	5.03643e-05	0.00108988	ENSMUSG00000028211	Trp53inp1	transformation related protein 53 inducible nuclear protein 1 [Source:MGI Symbol
5.06637	4.67123	1.20116	3.88892	5.03455e-05	0.00108988	ENSMUSG00000097354	2310001H17Rik	RIKEN cDNA 2310001H17 gene [Source:MGI Symbol
2681.19	0.796402	0.204886	3.88704	5.07371e-05	0.00109659	ENSMUSG00000026860	Sh3glb2	SH3-domain GRB2-like endophilin B2 [Source:MGI Symbol
3879.09	0.941056	0.242245	3.88473	5.12212e-05	0.00110568	ENSMUSG00000020108	Ddit4	DNA-damage-inducible transcript 4 [Source:MGI Symbol
33.1756	1.30843	0.337402	3.87797	5.26667e-05	0.00113548	ENSMUSG00000006386	Tek	TEK receptor tyrosine kinase [Source:MGI Symbol
33.1775	1.302	0.335999	3.875	5.33122e-05	0.00114798	ENSMUSG00000021786	Oxsm	3-oxoacyl-ACP synthase, mitochondrial [Source:MGI Symbol
18.3856	1.88662	0.486947	3.87439	5.34452e-05	0.00114943	ENSMUSG00000027834	Serpini1	serine (or cysteine) peptidase inhibitor, clade I, member 1 [Source:MGI Symbol
362.885	0.809795	0.209047	3.87375	5.35868e-05	0.00115106	ENSMUSG00000031887	Tradd	TNFRSF1A-associated via death domain [Source:MGI Symbol
397.951	0.728472	0.188173	3.8713	5.41282e-05	0.00116127	ENSMUSG00000020986	Sec23a	SEC23 homolog A, COPII coat complex component [Source:MGI Symbol
29.2377	1.47509	0.381322	3.86836	5.47859e-05	0.00117393	ENSMUSG00000070803	Cited4	Cbp/p300-interacting transactivator, with Glu/Asp-rich carboxy-terminal domain, 4 [Source:MGI Symbol
869.91	1.09281	0.282527	3.868	5.48668e-05	0.00117423	ENSMUSG00000024885	Aldh3b1	aldehyde dehydrogenase 3 family, member B1 [Source:MGI Symbol
213.212	0.933455	0.24137	3.86733	5.50177e-05	0.00117602	ENSMUSG00000034394	Lif	leukemia inhibitory factor [Source:MGI Symbol
822.111	0.820017	0.212253	3.86338	5.59135e-05	0.00119371	ENSMUSG00000022620	Arsa	arylsulfatase A [Source:MGI Symbol
9.18274	2.62945	0.68104	3.86094	5.64757e-05	0.00120424	ENSMUSG00000106209	Gm42918	predicted gene 42918 [Source:MGI Symbol
3.46737	4.89012	1.26718	3.85907	5.69108e-05	0.00121204	ENSMUSG00000092366	Gm17782	predicted gene, 17782 [Source:MGI Symbol
308.525	1.0834	0.280773	3.85865	5.70085e-05	0.00121264	ENSMUSG00000003420	Fcgrt	Fc receptor, IgG, alpha chain transporter [Source:MGI Symbol
677.459	0.595509	0.154448	3.85572	5.76945e-05	0.00122574	ENSMUSG00000020448	Rnf185	ring finger protein 185 [Source:MGI Symbol
15.5132	1.88504	0.489184	3.85343	5.82374e-05	0.00123428	ENSMUSG00000016349	Eef1a2	eukaryotic translation elongation factor 1 alpha 2 [Source:MGI Symbol
15.6832	1.80062	0.467243	3.8537	5.81727e-05	0.00123428	ENSMUSG00000100706	Gm19744	predicted gene, 19744 [Source:MGI Symbol
650.282	0.644076	0.167256	3.85083	5.886e-05	0.00124597	ENSMUSG00000032786	Alas1	aminolevulinic acid synthase 1 [Source:MGI Symbol
421.235	0.781921	0.203082	3.85027	5.89938e-05	0.00124729	ENSMUSG00000036775	Decr2	2-4-dienoyl-Coenzyme A reductase 2, peroxisomal [Source:MGI Symbol
4.84951	4.63548	1.20459	3.84817	5.95022e-05	0.00125652	ENSMUSG00000050014	Apol10b	apolipoprotein L 10B [Source:MGI Symbol
141.159	0.903205	0.234835	3.84613	5.99991e-05	0.00126548	ENSMUSG00000031750	Il34	interleukin 34 [Source:MGI Symbol
362.2	0.635938	0.165359	3.84582	6.00762e-05	0.00126558	ENSMUSG00000072568	Fam84b	family with sequence similarity 84, member B [Source:MGI Symbol
1758.58	0.587508	0.152946	3.84128	6.11983e-05	0.00128767	ENSMUSG00000041977	Arhgef11	Rho guanine nucleotide exchange factor (GEF) 11 [Source:MGI Symbol
325.17	0.765906	0.19956	3.83797	6.20269e-05	0.00130353	ENSMUSG00000026031	Cflar	CASP8 and FADD-like apoptosis regulator [Source:MGI Symbol
1440.81	0.580585	0.151307	3.83712	6.22425e-05	0.00130649	ENSMUSG00000038296	Galnt18	polypeptide N-acetylgalactosaminyltransferase 18 [Source:MGI Symbol
521.592	0.685222	0.178599	3.83665	6.23614e-05	0.00130742	ENSMUSG00000053004	Hrh1	histamine receptor H1 [Source:MGI Symbol
381.22	0.796617	0.207732	3.83483	6.28267e-05	0.00131556	ENSMUSG00000022912	Pros1	protein S (alpha) [Source:MGI Symbol
121.427	1.22985	0.320729	3.83454	6.29003e-05	0.00131556	ENSMUSG00000023966	Rsph9	radial spoke head 9 homolog (Chlamydomonas) [Source:MGI Symbol
420.844	0.772503	0.201532	3.83316	6.32536e-05	0.00132137	ENSMUSG00000027408	Cpxm1	carboxypeptidase X 1 (M14 family) [Source:MGI Symbol
97742.3	0.80501	0.210102	3.83152	6.36767e-05	0.00132863	ENSMUSG00000092341	Malat1	metastasis associated lung adenocarcinoma transcript 1 (non-coding RNA) [Source:MGI Symbol
197.135	0.797043	0.208295	3.82652	6.49847e-05	0.00135344	ENSMUSG00000041278	Ttc1	tetratricopeptide repeat domain 1 [Source:MGI Symbol
996.144	1.95882	0.511924	3.82638	6.50209e-05	0.00135344	ENSMUSG00000064215	Ifi27	interferon, alpha-inducible protein 27 [Source:MGI Symbol
730.322	0.720351	0.188652	3.81842	6.71555e-05	0.00139621	ENSMUSG00000023272	Creld2	cysteine-rich with EGF-like domains 2 [Source:MGI Symbol
864.129	0.615411	0.161405	3.81284	6.86902e-05	0.00142642	ENSMUSG00000029310	Nudt9	nudix (nucleoside diphosphate linked moiety X)-type motif 9 [Source:MGI Symbol
18.7027	1.74677	0.458498	3.80976	6.95504e-05	0.00144257	ENSMUSG00000001249	Hpn	hepsin [Source:MGI Symbol
2179.65	0.808729	0.212304	3.80929	6.96823e-05	0.0014436	ENSMUSG00000028063	Lmna	lamin A [Source:MGI Symbol
870.141	0.800166	0.210193	3.80681	7.0385e-05	0.00145643	ENSMUSG00000028671	Gale	galactose-4-epimerase, UDP [Source:MGI Symbol
75.6544	0.988345	0.259719	3.80544	7.07762e-05	0.00146279	ENSMUSG00000024292	Cyp4f14	cytochrome P450, family 4, subfamily f, polypeptide 14 [Source:MGI Symbol
905.817	0.883083	0.232348	3.80068	7.21488e-05	0.0014894	ENSMUSG00000025538	Sumf2	sulfatase modifying factor 2 [Source:MGI Symbol
185.267	0.749281	0.197214	3.79933	7.25436e-05	0.00149578	ENSMUSG00000074794	Arrdc3	arrestin domain containing 3 [Source:MGI Symbol
690.517	0.874096	0.230158	3.79781	7.29898e-05	0.00150321	ENSMUSG00000025478	Dpysl4	dihydropyrimidinase-like 4 [Source:MGI Symbol
3.21876	4.79654	1.26333	3.79673	7.33087e-05	0.001508	ENSMUSG00000000385	Tmprss2	transmembrane protease, serine 2 [Source:MGI Symbol
1464.51	0.736383	0.194063	3.79456	7.39514e-05	0.00151944	ENSMUSG00000032175	Tyk2	tyrosine kinase 2 [Source:MGI Symbol
957.512	0.925718	0.243984	3.79418	7.40665e-05	0.00152001	ENSMUSG00000003546	Klc4	kinesin light chain 4 [Source:MGI Symbol
586.421	0.893958	0.236541	3.77929	7.86393e-05	0.00161197	ENSMUSG00000029708	Gcc1	golgi coiled coil 1 [Source:MGI Symbol
27.518	1.41652	0.374975	3.77764	7.91621e-05	0.00161536	ENSMUSG00000079588	Tmem182	transmembrane protein 182 [Source:MGI Symbol
1332.67	0.937294	0.248115	3.77766	7.91547e-05	0.00161536	ENSMUSG00000038650	Rnh1	ribonuclease/angiogenin inhibitor 1 [Source:MGI Symbol
10.8898	2.40425	0.636451	3.7776	7.91744e-05	0.00161536	ENSMUSG00000049988	Lrrc25	leucine rich repeat containing 25 [Source:MGI Symbol
6507.85	1.01132	0.26768	3.77808	7.90226e-05	0.00161536	ENSMUSG00000031791	Tmem38a	transmembrane protein 38A [Source:MGI Symbol
87.8966	1.00326	0.265838	3.77396	8.03384e-05	0.0016372	ENSMUSG00000024805	Pcgf5	polycomb group ring finger 5 [Source:MGI Symbol
240.809	1.08057	0.286387	3.77312	8.06086e-05	0.00164079	ENSMUSG00000061461	Smim20	small integral membrane protein 20 [Source:MGI Symbol
981.666	0.789499	0.209306	3.77198	8.09774e-05	0.00164638	ENSMUSG00000018669	Cdk5rap3	CDK5 regulatory subunit associated protein 3 [Source:MGI Symbol
180.743	0.833133	0.221115	3.76786	8.2326e-05	0.00167186	ENSMUSG00000031402	Mpp1	membrane protein, palmitoylated [Source:MGI Symbol
443.781	0.695922	0.18488	3.76419	8.35456e-05	0.00169466	ENSMUSG00000030096	Slc6a6	solute carrier family 6 (neurotransmitter transporter, taurine), member 6 [Source:MGI Symbol
195.844	0.738159	0.196283	3.76069	8.47215e-05	0.00171652	ENSMUSG00000001156	Mxd1	MAX dimerization protein 1 [Source:MGI Symbol
88.9094	1.09196	0.290571	3.75797	8.56477e-05	0.00173328	ENSMUSG00000024030	Abcg1	ATP binding cassette subfamily G member 1 [Source:MGI Symbol
1846.63	0.834355	0.222111	3.75648	8.61603e-05	0.00174163	ENSMUSG00000037966	Ninj1	ninjurin 1 [Source:MGI Symbol
428.23	0.742496	0.197706	3.75556	8.64766e-05	0.00174601	ENSMUSG00000032231	Anxa2	annexin A2 [Source:MGI Symbol
315.497	0.846546	0.225433	3.75519	8.6605e-05	0.00174658	ENSMUSG00000060260	Pwwp2b	PWWP domain containing 2B [Source:MGI Symbol
2000.63	0.528447	0.14083	3.75237	8.75846e-05	0.00176228	ENSMUSG00000003458	Ncstn	nicastrin [Source:MGI Symbol
678.972	0.805384	0.214624	3.75254	8.75253e-05	0.00176228	ENSMUSG00000015733	Capza2	capping protein (actin filament) muscle Z-line, alpha 2 [Source:MGI Symbol
915.815	0.717118	0.191263	3.74937	8.86391e-05	0.00178144	ENSMUSG00000042642	Flad1	flavin adenine dinucleotide synthetase 1 [Source:MGI Symbol
2119.42	0.830763	0.221733	3.74668	8.95938e-05	0.00179512	ENSMUSG00000020423	Btg2	B cell translocation gene 2, anti-proliferative [Source:MGI Symbol
246.624	0.692557	0.184864	3.7463	8.97302e-05	0.00179512	ENSMUSG00000028555	Ttc39a	tetratricopeptide repeat domain 39A [Source:MGI Symbol
515.705	0.791225	0.211198	3.74636	8.97097e-05	0.00179512	ENSMUSG00000054499	Dedd2	death effector domain-containing DNA binding protein 2 [Source:MGI Symbol
164.308	0.835975	0.223116	3.74681	8.95487e-05	0.00179512	ENSMUSG00000019066	Rab3d	RAB3D, member RAS oncogene family [Source:MGI Symbol
28.2381	1.41818	0.378596	3.7459	8.98742e-05	0.00179594	ENSMUSG00000021281	Tnfaip2	tumor necrosis factor, alpha-induced protein 2 [Source:MGI Symbol
24.442	1.89368	0.506178	3.74114	9.15942e-05	0.00182822	ENSMUSG00000066026	Dhrs3	dehydrogenase/reductase (SDR family) member 3 [Source:MGI Symbol
3.19592	4.79755	1.28334	3.73833	9.2623e-05	0.00184665	ENSMUSG00000020143	Dock2	dedicator of cyto-kinesis 2 [Source:MGI Symbol
2298.57	0.783428	0.209732	3.73537	9.37203e-05	0.0018664	ENSMUSG00000020873	Slc35b1	solute carrier family 35, member B1 [Source:MGI Symbol
86.3687	0.917707	0.246073	3.72941	9.59624e-05	0.00190888	ENSMUSG00000072946	Ptgr2	prostaglandin reductase 2 [Source:MGI Symbol
34.7436	1.3467	0.361601	3.72427	9.79406e-05	0.00194601	ENSMUSG00000036353	P2ry12	purinergic receptor P2Y, G-protein coupled 12 [Source:MGI Symbol
6.63967	3.19508	0.858179	3.7231	9.83966e-05	0.00195285	ENSMUSG00000011148	Adssl1	adenylosuccinate synthetase like 1 [Source:MGI Symbol
4446.73	0.66931	0.180055	3.71725	0.000100703	0.00199636	ENSMUSG00000005514	Por	P450 (cytochrome) oxidoreductase [Source:MGI Symbol
4733.96	0.571592	0.153859	3.71502	0.000101592	0.0020117	ENSMUSG00000039367	Sec24c	Sec24 related gene family, member C (S. cerevisiae) [Source:MGI Symbol
1771.98	0.967084	0.260473	3.71279	0.000102493	0.00202725	ENSMUSG00000026641	Usf1	upstream transcription factor 1 [Source:MGI Symbol
9.15971	2.61775	0.705159	3.71228	0.000102699	0.00202902	ENSMUSG00000067203	H2-K2	histocompatibility 2, K region locus 2 [Source:MGI Symbol
273.524	0.879814	0.237125	3.71034	0.000103492	0.00204239	ENSMUSG00000024866	Acy3	aspartoacylase (aminoacylase) 3 [Source:MGI Symbol
1694.84	0.745693	0.201102	3.70804	0.000104437	0.00205871	ENSMUSG00000035673	Sbno2	strawberry notch 2 [Source:MGI Symbol
8.10323	2.72093	0.734226	3.70585	0.000105342	0.00207422	ENSMUSG00000085289	Gm15337	predicted gene 15337 [Source:MGI Symbol
3082.02	0.574593	0.155141	3.70368	0.000106249	0.00208972	ENSMUSG00000040462	Os9	amplified in osteosarcoma [Source:MGI Symbol
121.449	1.17147	0.31677	3.69818	0.000108577	0.00213311	ENSMUSG00000031880	Rrad	Ras-related associated with diabetes [Source:MGI Symbol
570.7	0.680559	0.184092	3.69684	0.000109148	0.00214193	ENSMUSG00000026674	Ddr2	discoidin domain receptor family, member 2 [Source:MGI Symbol
176.76	0.91581	0.247848	3.69505	0.000109922	0.0021547	ENSMUSG00000039670	Oxld1	oxidoreductase like domain containing 1 [Source:MGI Symbol
82.223	1.21325	0.328475	3.69358	0.00011056	0.00216478	ENSMUSG00000026304	Rab17	RAB17, member RAS oncogene family [Source:MGI Symbol
719.5	0.758172	0.205317	3.69269	0.000110949	0.00216996	ENSMUSG00000043257	Pigv	phosphatidylinositol glycan anchor biosynthesis, class V [Source:MGI Symbol
539.927	1.84416	0.499465	3.69227	0.000111129	0.00217105	ENSMUSG00000028480	Glipr2	GLI pathogenesis-related 2 [Source:MGI Symbol
2717.14	0.592217	0.160711	3.68498	0.000114358	0.00223165	ENSMUSG00000019124	Scrn1	secernin 1 [Source:MGI Symbol
4997.89	0.469208	0.127403	3.68285	0.000115319	0.00224788	ENSMUSG00000039982	Dtx4	deltex 4, E3 ubiquitin ligase [Source:MGI Symbol
600.222	0.932178	0.253395	3.67875	0.000117188	0.00228177	ENSMUSG00000062380	Tubb3	tubulin, beta 3 class III [Source:MGI Symbol
245.654	0.883912	0.24065	3.67302	0.00011985	0.00233101	ENSMUSG00000030089	Slc41a3	solute carrier family 41, member 3 [Source:MGI Symbol
15397.8	0.622686	0.169618	3.6711	0.000120754	0.00234598	ENSMUSG00000001924	Uba1	ubiquitin-like modifier activating enzyme 1 [Source:MGI Symbol
14.1784	1.83936	0.501153	3.67026	0.000121154	0.00235115	ENSMUSG00000020672	Sntg2	syntrophin, gamma 2 [Source:MGI Symbol
465.254	0.708986	0.193203	3.66964	0.000121444	0.00235416	ENSMUSG00000038387	Rras	related RAS viral (r-ras) oncogene [Source:MGI Symbol
2.99037	4.69761	1.28033	3.66905	0.000121728	0.00235705	ENSMUSG00000023078	Cxcl13	chemokine (C-X-C motif) ligand 13 [Source:MGI Symbol
211.686	0.8669	0.236379	3.66741	0.00012251	0.00236957	ENSMUSG00000046169	Adamts6	a disintegrin-like and metallopeptidase (reprolysin type) with thrombospondin type 1 motif, 6 [Source:MGI Symbol
6296.32	0.752643	0.205556	3.66149	0.000125376	0.00242232	ENSMUSG00000032115	Hyou1	hypoxia up-regulated 1 [Source:MGI Symbol
769.772	0.548991	0.150031	3.65918	0.000126512	0.00244156	ENSMUSG00000009394	Syn2	synapsin II [Source:MGI Symbol
104.246	0.945664	0.258458	3.65887	0.000126664	0.00244181	ENSMUSG00000021196	Pfkp	phosphofructokinase, platelet [Source:MGI Symbol
41.5686	1.28145	0.350337	3.65777	0.000127212	0.00244967	ENSMUSG00000033854	Kcnk10	potassium channel, subfamily K, member 10 [Source:MGI Symbol
102.495	0.801902	0.219336	3.65604	0.000128069	0.00246347	ENSMUSG00000040183	Ankrd6	ankyrin repeat domain 6 [Source:MGI Symbol
62.1746	0.900606	0.246492	3.65368	0.000129252	0.00248349	ENSMUSG00000050666	Vstm4	V-set and transmembrane domain containing 4 [Source:MGI Symbol
119.407	0.780549	0.213761	3.6515	0.000130358	0.00250199	ENSMUSG00000044788	Fads6	fatty acid desaturase domain family, member 6 [Source:MGI Symbol
13.4197	1.90699	0.522665	3.64859	0.000131839	0.00252764	ENSMUSG00000088015	Mir1932	microRNA 1932 [Source:MGI Symbol
724.785	0.878818	0.240947	3.64736	0.000132476	0.00253707	ENSMUSG00000056501	Cebpb	CCAAT/enhancer binding protein (C/EBP), beta [Source:MGI Symbol
1334.05	0.747859	0.205086	3.64656	0.000132887	0.00254216	ENSMUSG00000038312	Edem2	ER degradation enhancer, mannosidase alpha-like 2 [Source:MGI Symbol
2133.12	0.723065	0.198338	3.64561	0.000133377	0.00254874	ENSMUSG00000028837	Psmb2	proteasome (prosome, macropain) subunit, beta type 2 [Source:MGI Symbol
1729.4	0.557813	0.153055	3.64453	0.000133939	0.00255668	ENSMUSG00000045594	Glb1	galactosidase, beta 1 [Source:MGI Symbol
2507.85	0.718047	0.197129	3.64253	0.000134986	0.00257387	ENSMUSG00000020142	Slc1a4	solute carrier family 1 (glutamate/neutral amino acid transporter), member 4 [Source:MGI Symbol
616.119	0.8469	0.232714	3.63924	0.000136724	0.00260416	ENSMUSG00000030839	Sergef	secretion regulating guanine nucleotide exchange factor [Source:MGI Symbol
241.343	0.690089	0.189806	3.63575	0.000138585	0.00263387	ENSMUSG00000085873	Ttc39aos1	Ttc39a opposite strand RNA 1 [Source:MGI Symbol
57.8723	0.94934	0.261097	3.63597	0.00013847	0.00263387	ENSMUSG00000048218	Amigo2	adhesion molecule with Ig like domain 2 [Source:MGI Symbol
366.26	0.744819	0.205499	3.62443	0.000144797	0.00274894	ENSMUSG00000027560	Dok5	docking protein 5 [Source:MGI Symbol
918.886	1.03715	0.286205	3.62381	0.000145145	0.00275256	ENSMUSG00000037946	Fgd3	FYVE, RhoGEF and PH domain containing 3 [Source:MGI Symbol
65.7295	0.897418	0.247733	3.62252	0.000145873	0.0027574	ENSMUSG00000111375	A830010M20Rik	RIKEN cDNA A830010M20 gene [Source:MGI Symbol
882.773	0.656661	0.181255	3.62286	0.000145683	0.0027574	ENSMUSG00000074170	Plekhf1	pleckstrin homology domain containing, family F (with FYVE domain) member 1 [Source:MGI Symbol
1690.82	0.788674	0.217706	3.62266	0.000145794	0.0027574	ENSMUSG00000038520	Tbc1d17	TBC1 domain family, member 17 [Source:MGI Symbol
2468.44	0.727788	0.20108	3.61941	0.000147641	0.00278579	ENSMUSG00000053395	Cacng8	calcium channel, voltage-dependent, gamma subunit 8 [Source:MGI Symbol
36.1703	1.24014	0.342646	3.61931	0.000147694	0.00278579	ENSMUSG00000037638	Zbtb42	zinc finger and BTB domain containing 42 [Source:MGI Symbol
137.877	0.857212	0.236897	3.61849	0.000148161	0.00278858	ENSMUSG00000015747	Vps45	vacuolar protein sorting 45 [Source:MGI Symbol
284.525	0.650287	0.179706	3.61862	0.000148089	0.00278858	ENSMUSG00000021226	Acot2	acyl-CoA thioesterase 2 [Source:MGI Symbol
306.425	0.870578	0.240716	3.61662	0.000149239	0.00280284	ENSMUSG00000016256	Ctsz	cathepsin Z [Source:MGI Symbol
2.92837	4.64007	1.2829	3.61685	0.000149103	0.00280284	ENSMUSG00000022014	Epsti1	epithelial stromal interaction 1 (breast) [Source:MGI Symbol
4.93835	3.93514	1.08824	3.61606	0.000149563	0.00280437	ENSMUSG00000104301	Wdr49	WD repeat domain 49 [Source:MGI Symbol
3.05288	4.69996	1.2998	3.61592	0.000149641	0.00280437	ENSMUSG00000073402	Gm8909	predicted gene 8909 [Source:MGI Symbol
106.686	1.29369	0.358151	3.61214	0.000151838	0.00284249	ENSMUSG00000016918	Sulf1	sulfatase 1 [Source:MGI Symbol
353.2	0.731812	0.202721	3.60995	0.000153127	0.00286356	ENSMUSG00000032301	Psma4	proteasome (prosome, macropain) subunit, alpha type 4 [Source:MGI Symbol
1487.18	0.843881	0.233964	3.60689	0.000154944	0.00289444	ENSMUSG00000029007	Agtrap	angiotensin II, type I receptor-associated protein [Source:MGI Symbol
6943.63	0.546679	0.151931	3.59821	0.000160205	0.00298952	ENSMUSG00000027422	Rrbp1	ribosome binding protein 1 [Source:MGI Symbol
932.61	0.786243	0.218767	3.59398	0.000162833	0.00303532	ENSMUSG00000028645	Slc2a1	solute carrier family 2 (facilitated glucose transporter), member 1 [Source:MGI Symbol
98.3693	0.962732	0.268043	3.5917	0.000164261	0.00305868	ENSMUSG00000029185	Fam114a1	family with sequence similarity 114, member A1 [Source:MGI Symbol
1474.43	0.754754	0.210193	3.59076	0.000164858	0.00306654	ENSMUSG00000020230	Prmt2	protein arginine N-methyltransferase 2 [Source:MGI Symbol
80.3419	0.856748	0.238642	3.5901	0.000165276	0.00307104	ENSMUSG00000036461	Elf1	E74-like factor 1 [Source:MGI Symbol
2019.02	0.616347	0.171774	3.58813	0.000166532	0.00309109	ENSMUSG00000025178	Pi4k2a	phosphatidylinositol 4-kinase type 2 alpha [Source:MGI Symbol
4.18704	4.39839	1.22594	3.58778	0.000166752	0.0030919	ENSMUSG00000033498	Strc	stereocilin [Source:MGI Symbol
7267.83	0.713563	0.199075	3.58439	0.000168933	0.00312902	ENSMUSG00000037972	Snn	stannin [Source:MGI Symbol
2164.42	0.515763	0.144123	3.57864	0.000172696	0.00319196	ENSMUSG00000042772	Smg7	Smg-7 homolog, nonsense mediated mRNA decay factor (C. elegans) [Source:MGI Symbol
6392.36	0.788975	0.220467	3.57865	0.000172689	0.00319196	ENSMUSG00000000202	Btbd17	BTB (POZ) domain containing 17 [Source:MGI Symbol
4854.46	0.779913	0.218328	3.5722	0.000176997	0.003268	ENSMUSG00000028670	Lypla2	lysophospholipase 2 [Source:MGI Symbol
8.29772	2.44451	0.684427	3.57161	0.000177395	0.00327188	ENSMUSG00000090231	Cfb	complement factor B [Source:MGI Symbol
9.29636	2.40432	0.67354	3.56968	0.000178709	0.00329265	ENSMUSG00000117575	NA	NA
14.6276	2.12366	0.595265	3.56759	0.000180139	0.0033155	ENSMUSG00000025175	Fn3k	fructosamine 3 kinase [Source:MGI Symbol
101.36	0.964054	0.270432	3.56486	0.000182023	0.00334315	ENSMUSG00000038515	Grtp1	GH regulated TBC protein 1 [Source:MGI Symbol
28.5652	1.29455	0.363126	3.56501	0.000181921	0.00334315	ENSMUSG00000045930	Clec14a	C-type lectin domain family 14, member a [Source:MGI Symbol
9.30698	2.24823	0.631423	3.56058	0.00018502	0.00339462	ENSMUSG00000115867	AL589670.1	NA
4.71612	3.93501	1.10532	3.56005	0.000185395	0.00339793	ENSMUSG00000073407	Gm6034	predicted gene 6034 [Source:MGI Symbol
264.217	0.750535	0.210908	3.55858	0.00018643	0.00341332	ENSMUSG00000021973	Micu2	mitochondrial calcium uptake 2 [Source:MGI Symbol
993.088	0.738676	0.207601	3.55815	0.00018674	0.00341543	ENSMUSG00000041028	Ghitm	growth hormone inducible transmembrane protein [Source:MGI Symbol
704.542	0.554003	0.155784	3.55623	0.000188108	0.00343685	ENSMUSG00000045092	S1pr1	sphingosine-1-phosphate receptor 1 [Source:MGI Symbol
1356.33	0.605367	0.170382	3.553	0.000190433	0.00347569	ENSMUSG00000025417	Pip4k2c	phosphatidylinositol-5-phosphate 4-kinase, type II, gamma [Source:MGI Symbol
2060.39	0.685429	0.192943	3.55249	0.0001908	0.00347876	ENSMUSG00000073481	Marc2	mitochondrial amidoxime reducing component 2 [Source:MGI Symbol
72.6478	1.02908	0.289707	3.55215	0.000191047	0.00347965	ENSMUSG00000025193	Cutc	cutC copper transporter [Source:MGI Symbol
3134.94	0.665551	0.187478	3.55001	0.000192606	0.00350439	ENSMUSG00000025352	Gdf11	growth differentiation factor 11 [Source:MGI Symbol
156.826	0.767838	0.21636	3.54889	0.000193431	0.00351575	ENSMUSG00000057219	Armc7	armadillo repeat containing 7 [Source:MGI Symbol
32.4376	1.22089	0.344421	3.54475	0.000196494	0.0035648	ENSMUSG00000108732	2310043P16Rik	RIKEN cDNA 2310043P16 gene [Source:MGI Symbol
252.44	0.876622	0.247306	3.54469	0.000196538	0.0035648	ENSMUSG00000032182	Yipf2	Yip1 domain family, member 2 [Source:MGI Symbol
12.4725	1.87009	0.528107	3.54111	0.00019922	0.00360971	ENSMUSG00000051041	Olfml1	olfactomedin-like 1 [Source:MGI Symbol
641.801	0.738266	0.208501	3.54082	0.000199442	0.00360997	ENSMUSG00000049313	Sorl1	sortilin-related receptor, LDLR class A repeats-containing [Source:MGI Symbol
2545.76	0.878513	0.248169	3.53998	0.000200079	0.00361777	ENSMUSG00000024835	Coro1b	coronin, actin binding protein 1B [Source:MGI Symbol
132.2	0.758028	0.214219	3.53856	0.000201159	0.00363355	ENSMUSG00000098176	Ccdc166	coiled-coil domain containing 166 [Source:MGI Symbol
2334.38	0.879246	0.249287	3.52704	0.00021012	0.00378368	ENSMUSG00000039230	Tbcd	tubulin-specific chaperone d [Source:MGI Symbol
238.535	0.687696	0.194977	3.52706	0.000210099	0.00378368	ENSMUSG00000022861	Dgkg	diacylglycerol kinase, gamma [Source:MGI Symbol
312.55	0.835114	0.236766	3.52717	0.000210016	0.00378368	ENSMUSG00000022816	Fstl1	follistatin-like 1 [Source:MGI Symbol
1449.52	0.909634	0.258422	3.51995	0.000215814	0.00387821	ENSMUSG00000033059	Pygb	brain glycogen phosphorylase [Source:MGI Symbol
220.235	0.838589	0.238234	3.52003	0.000215752	0.00387821	ENSMUSG00000032269	Htr3a	5-hydroxytryptamine (serotonin) receptor 3A [Source:MGI Symbol
359.984	0.847494	0.241582	3.50811	0.000225654	0.00405089	ENSMUSG00000045251	Zfp688	zinc finger protein 688 [Source:MGI Symbol
101.447	0.881148	0.251512	3.50341	0.000229672	0.00411879	ENSMUSG00000006344	Ggt5	gamma-glutamyltransferase 5 [Source:MGI Symbol
253.651	0.73341	0.209621	3.49874	0.000233734	0.00418733	ENSMUSG00000030688	Stard10	START domain containing 10 [Source:MGI Symbol
192.596	0.880843	0.251867	3.49726	0.000235036	0.00420635	ENSMUSG00000018169	Mfng	MFNG O-fucosylpeptide 3-beta-N-acetylglucosaminyltransferase [Source:MGI Symbol
5.09078	3.54288	1.01541	3.48911	0.000242315	0.00433218	ENSMUSG00000066800	Rnasel	ribonuclease L (2', 5'-oligoisoadenylate synthetase-dependent) [Source:MGI Symbol
361.52	0.616838	0.176826	3.48839	0.000242971	0.00433948	ENSMUSG00000091586	Cyp4f17	cytochrome P450, family 4, subfamily f, polypeptide 17 [Source:MGI Symbol
1985.92	0.956376	0.274211	3.48773	0.000243567	0.00434567	ENSMUSG00000034353	Ramp1	receptor (calcitonin) activity modifying protein 1 [Source:MGI Symbol
3684.75	1.02963	0.295419	3.48531	0.000245781	0.00438072	ENSMUSG00000024953	Prdx5	peroxiredoxin 5 [Source:MGI Symbol
615.964	0.855606	0.245587	3.48392	0.000247067	0.00439915	ENSMUSG00000029924	Slc37a3	solute carrier family 37 (glycerol-3-phosphate transporter), member 3 [Source:MGI Symbol
5.06639	3.52557	1.01279	3.48105	0.000249722	0.00443288	ENSMUSG00000026407	Cacna1s	calcium channel, voltage-dependent, L type, alpha 1S subunit [Source:MGI Symbol
99.4203	0.899299	0.258325	3.48127	0.000249518	0.00443288	ENSMUSG00000026564	Dusp27	dual specificity phosphatase 27 (putative) [Source:MGI Symbol
248.232	0.763231	0.219232	3.48139	0.000249412	0.00443288	ENSMUSG00000027950	Chrnb2	cholinergic receptor, nicotinic, beta polypeptide 2 (neuronal) [Source:MGI Symbol
1675.4	0.679505	0.195397	3.47756	0.000253004	0.00448658	ENSMUSG00000026207	Speg	SPEG complex locus [Source:MGI Symbol
2368.87	0.70854	0.203971	3.47373	0.000256639	0.00454645	ENSMUSG00000006301	Tmbim1	transmembrane BAX inhibitor motif containing 1 [Source:MGI Symbol
491.826	0.883383	0.254343	3.47319	0.000257152	0.00455091	ENSMUSG00000021420	Fars2	phenylalanine-tRNA synthetase 2 (mitochondrial) [Source:MGI Symbol
1498.5	0.635313	0.182941	3.47277	0.000257558	0.00455348	ENSMUSG00000074364	Ehd2	EH-domain containing 2 [Source:MGI Symbol
2.9167	4.61878	1.33105	3.47003	0.000260199	0.00459554	ENSMUSG00000103457	Gm37042	predicted gene, 37042 [Source:MGI Symbol
196.366	0.79687	0.229867	3.46665	0.000263492	0.004649	ENSMUSG00000028982	Slc25a33	solute carrier family 25, member 33 [Source:MGI Symbol
890.752	0.604255	0.174383	3.46509	0.000265024	0.00467132	ENSMUSG00000020598	Nrcam	neuronal cell adhesion molecule [Source:MGI Symbol
1041.01	0.678567	0.195945	3.46304	0.000267052	0.0046976	ENSMUSG00000053460	Ggcx	gamma-glutamyl carboxylase [Source:MGI Symbol
595.978	0.556013	0.160551	3.46316	0.00026694	0.0046976	ENSMUSG00000024776	Stambpl1	STAM binding protein like 1 [Source:MGI Symbol
596.623	0.74088	0.214103	3.46038	0.000269703	0.00473945	ENSMUSG00000028932	Psmc2	proteasome (prosome, macropain) 26S subunit, ATPase 2 [Source:MGI Symbol
597.64	0.676815	0.195616	3.45992	0.000270172	0.00474293	ENSMUSG00000021114	Atp6v1d	ATPase, H+ transporting, lysosomal V1 subunit D [Source:MGI Symbol
25.4582	1.39491	0.403237	3.45929	0.000270798	0.00474762	ENSMUSG00000027071	P2rx3	purinergic receptor P2X, ligand-gated ion channel, 3 [Source:MGI Symbol
525.051	0.693545	0.200498	3.45911	0.000270982	0.00474762	ENSMUSG00000029386	Tctn2	tectonic family member 2 [Source:MGI Symbol
7735.74	0.851743	0.246468	3.4558	0.000274333	0.00480152	ENSMUSG00000041571	Selenow	selenoprotein W [Source:MGI Symbol
205.775	0.598003	0.17321	3.45247	0.000277745	0.00485636	ENSMUSG00000024414	Mrpl27	mitochondrial ribosomal protein L27 [Source:MGI Symbol
866.648	0.757601	0.2196	3.44992	0.000280377	0.0048975	ENSMUSG00000028744	Pqlc2	PQ loop repeat containing 2 [Source:MGI Symbol
1077.88	0.641949	0.186093	3.44962	0.000280692	0.0048981	ENSMUSG00000026087	Mrpl30	mitochondrial ribosomal protein L30 [Source:MGI Symbol
2350.03	0.484453	0.140452	3.44924	0.000281086	0.00490009	ENSMUSG00000017707	Serinc3	serine incorporator 3 [Source:MGI Symbol
2.74303	4.56914	1.32744	3.44208	0.000288629	0.00502607	ENSMUSG00000079476	1700011M02Rik	RIKEN cDNA 1700011M02 gene [Source:MGI Symbol
12.834	1.8096	0.525765	3.44184	0.000288887	0.00502607	ENSMUSG00000033427	Upb1	ureidopropionase, beta [Source:MGI Symbol
5.35647	3.39879	0.987674	3.44121	0.000289559	0.00502774	ENSMUSG00000027611	Procr	protein C receptor, endothelial [Source:MGI Symbol
737.79	0.838297	0.243593	3.44139	0.000289368	0.00502774	ENSMUSG00000031431	Tsc22d3	TSC22 domain family, member 3 [Source:MGI Symbol
10643.6	0.863223	0.251106	3.43768	0.000293355	0.0050886	ENSMUSG00000022564	Grina	glutamate receptor, ionotropic, N-methyl D-aspartate-associated protein 1 (glutamate binding) [Source:MGI Symbol
593.717	0.941664	0.274292	3.43307	0.000298395	0.0051709	ENSMUSG00000060591	Ifitm2	interferon induced transmembrane protein 2 [Source:MGI Symbol
744.35	0.639332	0.186327	3.43123	0.000300427	0.00520096	ENSMUSG00000053581	Zfand2a	zinc finger, AN1-type domain 2A [Source:MGI Symbol
1692.17	0.730546	0.212984	3.43005	0.00030174	0.00521853	ENSMUSG00000001751	Naglu	alpha-N-acetylglucosaminidase (Sanfilippo disease IIIB) [Source:MGI Symbol
250.905	0.773662	0.225599	3.42937	0.000302497	0.00522583	ENSMUSG00000006127	Inpp5k	inositol polyphosphate 5-phosphatase K [Source:MGI Symbol
213.555	0.790372	0.230488	3.42913	0.000302761	0.00522583	ENSMUSG00000021501	Caml	calcium modulating ligand [Source:MGI Symbol
2196.51	0.580178	0.169364	3.42562	0.000306694	0.00528851	ENSMUSG00000006273	Atp6v1b2	ATPase, H+ transporting, lysosomal V1 subunit B2 [Source:MGI Symbol
105.06	0.811943	0.237202	3.423	0.000309667	0.00533451	ENSMUSG00000022037	Clu	clusterin [Source:MGI Symbol
181.942	0.781755	0.228423	3.4224	0.000310356	0.00534111	ENSMUSG00000038893	Fam117a	family with sequence similarity 117, member A [Source:MGI Symbol
197.597	0.765698	0.223818	3.42107	0.000311873	0.00536195	ENSMUSG00000030748	Il4ra	interleukin 4 receptor, alpha [Source:MGI Symbol
243.403	0.663263	0.19397	3.41941	0.000313789	0.00538959	ENSMUSG00000034748	Sirt6	sirtuin 6 [Source:MGI Symbol
5099.28	0.684631	0.200547	3.41383	0.000320287	0.00549502	ENSMUSG00000001418	Glmp	glycosylated lysosomal membrane protein [Source:MGI Symbol
3010.71	0.52259	0.153103	3.41333	0.00032087	0.00549502	ENSMUSG00000028830	AU040320	expressed sequence AU040320 [Source:MGI Symbol
17.7091	1.51804	0.44472	3.41346	0.000320713	0.00549502	ENSMUSG00000032066	Bco2	beta-carotene oxygenase 2 [Source:MGI Symbol
2064.31	0.88877	0.260665	3.40962	0.000325262	0.00556477	ENSMUSG00000069020	Urm1	ubiquitin related modifier 1 [Source:MGI Symbol
2830.61	0.73318	0.215232	3.40646	0.000329052	0.00562412	ENSMUSG00000067787	Blcap	bladder cancer associated protein [Source:MGI Symbol
779.884	0.636452	0.186983	3.4038	0.000332277	0.0056737	ENSMUSG00000030533	Unc45a	unc-45 myosin chaperone A [Source:MGI Symbol
902.276	0.61285	0.180068	3.40344	0.000332719	0.00567571	ENSMUSG00000037999	Arap2	ArfGAP with RhoGAP domain, ankyrin repeat and PH domain 2 [Source:MGI Symbol
12.3847	1.80922	0.53171	3.40264	0.000333694	0.00568678	ENSMUSG00000060586	H2-Eb1	histocompatibility 2, class II antigen E beta [Source:MGI Symbol
3996.24	0.833694	0.245347	3.39801	0.000339388	0.00577818	ENSMUSG00000032733	Snx33	sorting nexin 33 [Source:MGI Symbol
1160.21	0.481883	0.141843	3.39729	0.000340284	0.00578781	ENSMUSG00000037266	Rsrp1	arginine/serine rich protein 1 [Source:MGI Symbol
2485.04	0.780612	0.230295	3.38962	0.000349953	0.00594648	ENSMUSG00000017837	Nkiras2	NFKB inhibitor interacting Ras-like protein 2 [Source:MGI Symbol
149.384	0.687224	0.202949	3.3862	0.000354338	0.00601515	ENSMUSG00000014361	Mertk	c-mer proto-oncogene tyrosine kinase [Source:MGI Symbol
106.57	0.853579	0.252244	3.38394	0.000357274	0.0060591	ENSMUSG00000042659	Arrdc4	arrestin domain containing 4 [Source:MGI Symbol
522.462	0.794874	0.235015	3.38223	0.000359506	0.00609105	ENSMUSG00000060376	Bckdha	branched chain ketoacid dehydrogenase E1, alpha polypeptide [Source:MGI Symbol
91.131	0.882659	0.26103	3.38145	0.000360521	0.00610233	ENSMUSG00000057367	Birc2	baculoviral IAP repeat-containing 2 [Source:MGI Symbol
364.001	0.70477	0.208472	3.38065	0.000361579	0.00611433	ENSMUSG00000048707	Tprn	taperin [Source:MGI Symbol
310.868	0.901194	0.26723	3.37236	0.00037264	0.00629528	ENSMUSG00000038524	Fchsd1	FCH and double SH3 domains 1 [Source:MGI Symbol
101.195	0.894549	0.265635	3.36759	0.000379142	0.00639894	ENSMUSG00000002996	Hbp1	high mobility group box transcription factor 1 [Source:MGI Symbol
11.2832	2.07069	0.614961	3.36719	0.000379689	0.00640198	ENSMUSG00000078956	Gm14221	predicted gene 14221 [Source:MGI Symbol
11.47	1.8918	0.562279	3.36452	0.000383385	0.00645808	ENSMUSG00000051037	Zfp455	zinc finger protein 455 [Source:MGI Symbol
399.96	0.682691	0.203042	3.36232	0.000386458	0.00649732	ENSMUSG00000033276	Stk36	serine/threonine kinase 36 [Source:MGI Symbol
153.011	0.722937	0.214998	3.36254	0.000386151	0.00649732	ENSMUSG00000046186	Cd109	CD109 antigen [Source:MGI Symbol
1380.45	0.476055	0.141655	3.36066	0.000388782	0.00653012	ENSMUSG00000005107	Slc2a9	solute carrier family 2 (facilitated glucose transporter), member 9 [Source:MGI Symbol
1206.06	0.659911	0.196455	3.3591	0.000390988	0.00656086	ENSMUSG00000035382	Pcsk7	proprotein convertase subtilisin/kexin type 7 [Source:MGI Symbol
39.3427	1.10148	0.328193	3.35619	0.000395119	0.00662383	ENSMUSG00000075273	Ttc30b	tetratricopeptide repeat domain 30B [Source:MGI Symbol
432.81	0.617227	0.184099	3.35268	0.000400166	0.00670201	ENSMUSG00000039234	Sec24d	Sec24 related gene family, member D (S. cerevisiae) [Source:MGI Symbol
1864.46	0.655596	0.195621	3.35136	0.000402079	0.00672761	ENSMUSG00000001098	Kctd10	potassium channel tetramerisation domain containing 10 [Source:MGI Symbol
13.2666	1.79383	0.535796	3.34797	0.000407036	0.00680403	ENSMUSG00000051147	Nat2	N-acetyltransferase 2 (arylamine N-acetyltransferase) [Source:MGI Symbol
769.787	0.939156	0.280707	3.34568	0.000410409	0.00684733	ENSMUSG00000025484	Bet1l	Bet1 golgi vesicular membrane trafficking protein like [Source:MGI Symbol
260.341	0.88774	0.265327	3.34584	0.00041017	0.00684733	ENSMUSG00000032298	Neil1	nei endonuclease VIII-like 1 (E. coli) [Source:MGI Symbol
431.738	0.702299	0.209953	3.34503	0.000411364	0.00685673	ENSMUSG00000035824	Tk2	thymidine kinase 2, mitochondrial [Source:MGI Symbol
2513.66	0.80447	0.240791	3.34095	0.000417466	0.0069518	ENSMUSG00000032353	Tmed3	transmembrane p24 trafficking protein 3 [Source:MGI Symbol
75.4677	0.806037	0.241456	3.33824	0.000421558	0.00701327	ENSMUSG00000026589	Sec16b	SEC16 homolog B (S. cerevisiae) [Source:MGI Symbol
3648.03	0.723416	0.216755	3.33748	0.00042271	0.00701907	ENSMUSG00000038181	Chpf2	chondroitin polymerizing factor 2 [Source:MGI Symbol
150.666	0.830826	0.248932	3.33757	0.000422576	0.00701907	ENSMUSG00000036306	Lzts1	leucine zipper, putative tumor suppressor 1 [Source:MGI Symbol
256.647	0.716698	0.214996	3.33355	0.000428732	0.00711232	ENSMUSG00000029787	Avl9	AVL9 cell migration associated [Source:MGI Symbol
497.696	0.690236	0.207132	3.33235	0.000430579	0.00713619	ENSMUSG00000032766	Gng11	guanine nucleotide binding protein (G protein), gamma 11 [Source:MGI Symbol
6274.21	0.831822	0.249877	3.32892	0.00043591	0.00721568	ENSMUSG00000027447	Cst3	cystatin C [Source:MGI Symbol
1823.39	0.755177	0.226866	3.32874	0.000436201	0.00721568	ENSMUSG00000043964	Orai3	ORAI calcium release-activated calcium modulator 3 [Source:MGI Symbol
1574.57	0.811115	0.243766	3.32744	0.000438243	0.0072426	ENSMUSG00000034290	Nek9	NIMA (never in mitosis gene a)-related expressed kinase 9 [Source:MGI Symbol
399.977	0.650993	0.195701	3.32646	0.000439782	0.00726118	ENSMUSG00000026342	Slc35f5	solute carrier family 35, member F5 [Source:MGI Symbol
35.2094	1.13995	0.343422	3.31939	0.000451071	0.00744055	ENSMUSG00000025235	Bbs4	Bardet-Biedl syndrome 4 (human) [Source:MGI Symbol
345.802	0.785578	0.236762	3.31801	0.000453311	0.00747044	ENSMUSG00000037349	Nudt22	nudix (nucleoside diphosphate linked moiety X)-type motif 22 [Source:MGI Symbol
12.6159	1.67893	0.506296	3.31611	0.000456394	0.00750402	ENSMUSG00000075270	Pde11a	phosphodiesterase 11A [Source:MGI Symbol
982.174	0.781848	0.235783	3.31597	0.000456636	0.00750402	ENSMUSG00000042116	Vwa1	von Willebrand factor A domain containing 1 [Source:MGI Symbol
1787.5	0.656367	0.19792	3.31632	0.000456053	0.00750402	ENSMUSG00000024875	Yif1a	Yip1 interacting factor homolog A (S. cerevisiae) [Source:MGI Symbol
1586.88	0.478299	0.144378	3.31282	0.000461794	0.00758167	ENSMUSG00000027519	Rab22a	RAB22A, member RAS oncogene family [Source:MGI Symbol
497.548	0.656079	0.198212	3.30999	0.000466496	0.0076445	ENSMUSG00000027433	Xrn2	5'-3' exoribonuclease 2 [Source:MGI Symbol
266.101	0.541575	0.163613	3.31011	0.000466304	0.0076445	ENSMUSG00000043372	Hexim2	hexamethylene bis-acetamide inducible 2 [Source:MGI Symbol
3242.62	0.664715	0.200986	3.30728	0.000471037	0.00771168	ENSMUSG00000036534	Slc38a7	solute carrier family 38, member 7 [Source:MGI Symbol
161.022	0.635499	0.192362	3.30366	0.000477156	0.00780455	ENSMUSG00000105692	Gm43737	predicted gene 43737 [Source:MGI Symbol
2475.37	0.806107	0.244032	3.30329	0.000477796	0.00780772	ENSMUSG00000070802	Pnmal2	PNMA-like 2 [Source:MGI Symbol
922.355	0.618201	0.187163	3.30302	0.000478256	0.00780794	ENSMUSG00000023827	Agpat4	1-acylglycerol-3-phosphate O-acyltransferase 4 (lysophosphatidic acid acyltransferase, delta) [Source:MGI Symbol
33.1966	1.18558	0.359172	3.30087	0.000481922	0.00786045	ENSMUSG00000035403	Crb2	crumbs family member 2 [Source:MGI Symbol
4624.36	0.543134	0.16456	3.30052	0.000482534	0.0078631	ENSMUSG00000029101	Rgs12	regulator of G-protein signaling 12 [Source:MGI Symbol
903.91	0.558282	0.169239	3.29877	0.00048554	0.00790473	ENSMUSG00000017119	Nbr1	neighbor of Brca1 gene 1 [Source:MGI Symbol
3115.42	0.693647	0.210313	3.29817	0.000486581	0.0079143	ENSMUSG00000034190	Chmp7	charged multivesicular body protein 7 [Source:MGI Symbol
25.6565	1.21291	0.367926	3.29662	0.000489276	0.00795074	ENSMUSG00000004952	Rasa4	RAS p21 protein activator 4 [Source:MGI Symbol
79.6227	1.00604	0.305593	3.29208	0.000497255	0.00806674	ENSMUSG00000020083	Fam241b	family with sequence similarity 241, member B [Source:MGI Symbol
7007.06	0.675884	0.205309	3.29203	0.000497337	0.00806674	ENSMUSG00000031451	Gas6	growth arrest specific 6 [Source:MGI Symbol
654.747	0.824274	0.250416	3.29162	0.000498069	0.00807112	ENSMUSG00000004221	Ikbkg	inhibitor of kappaB kinase gamma [Source:MGI Symbol
17.5217	1.47782	0.449059	3.29092	0.000499308	0.0080837	ENSMUSG00000066113	Adamtsl1	ADAMTS-like 1 [Source:MGI Symbol
1122.68	0.766795	0.233198	3.28817	0.0005042	0.00815536	ENSMUSG00000036966	Spryd3	SPRY domain containing 3 [Source:MGI Symbol
98.2749	0.767852	0.233668	3.28609	0.000507949	0.0082084	ENSMUSG00000036095	Dgkb	diacylglycerol kinase, beta [Source:MGI Symbol
2153.6	0.648461	0.197483	3.28362	0.000512411	0.00827285	ENSMUSG00000003308	Keap1	kelch-like ECH-associated protein 1 [Source:MGI Symbol
67.7659	0.958835	0.292063	3.28298	0.000513586	0.00828418	ENSMUSG00000026648	Dclre1c	DNA cross-link repair 1C [Source:MGI Symbol
4683.15	0.69742	0.212549	3.28122	0.000516788	0.00832815	ENSMUSG00000030272	Camk1	calcium/calmodulin-dependent protein kinase I [Source:MGI Symbol
59.6879	0.837389	0.255469	3.27785	0.000523011	0.00842067	ENSMUSG00000034706	Dnaic2	dynein, axonemal, intermediate chain 2 [Source:MGI Symbol
16.9253	1.65187	0.504029	3.27732	0.00052398	0.00842851	ENSMUSG00000024175	Tekt4	tektin 4 [Source:MGI Symbol
2313	0.670913	0.204793	3.27606	0.000526331	0.00845855	ENSMUSG00000020733	Slc9a3r1	solute carrier family 9 (sodium/hydrogen exchanger), member 3 regulator 1 [Source:MGI Symbol
868.182	0.637194	0.194545	3.27531	0.000527733	0.00847329	ENSMUSG00000072694	1500011B03Rik	RIKEN cDNA 1500011B03 gene [Source:MGI Symbol
22.5502	1.21573	0.371347	3.27383	0.000530498	0.00850207	ENSMUSG00000031896	Ctrl	chymotrypsin-like [Source:MGI Symbol
884.25	0.479933	0.146589	3.274	0.000530182	0.00850207	ENSMUSG00000002658	Gtf2f1	general transcription factor IIF, polypeptide 1 [Source:MGI Symbol
7364.98	0.679125	0.207759	3.26881	0.000540011	0.00864661	ENSMUSG00000031960	Aars	alanyl-tRNA synthetase [Source:MGI Symbol
918.193	0.681371	0.208478	3.26831	0.000540954	0.00865378	ENSMUSG00000085541	Gm16010	predicted gene 16010 [Source:MGI Symbol
9.99052	2.21806	0.679296	3.26523	0.000546875	0.00874051	ENSMUSG00000020080	Hkdc1	hexokinase domain containing 1 [Source:MGI Symbol
992.05	0.716136	0.219415	3.26385	0.000549546	0.00877517	ENSMUSG00000019194	Scn1b	sodium channel, voltage-gated, type I, beta [Source:MGI Symbol
897.813	0.692785	0.212327	3.26282	0.00055154	0.00879898	ENSMUSG00000001552	Jup	junction plakoglobin [Source:MGI Symbol
1048.08	0.603332	0.184981	3.26158	0.000553961	0.00882955	ENSMUSG00000026219	Trip12	thyroid hormone receptor interactor 12 [Source:MGI Symbol
199.384	0.600531	0.184183	3.26052	0.000556037	0.00885456	ENSMUSG00000095115	Itpripl2	inositol 1,4,5-triphosphate receptor interacting protein-like 2 [Source:MGI Symbol
31.748	1.0323	0.31679	3.25862	0.000559785	0.00890614	ENSMUSG00000085148	Mir22hg	Mir22 host gene (non-protein coding) [Source:MGI Symbol
9.85021	1.8357	0.5638	3.25594	0.00056509	0.00898236	ENSMUSG00000079057	Cyp4v3	cytochrome P450, family 4, subfamily v, polypeptide 3 [Source:MGI Symbol
389.535	0.548731	0.16862	3.25425	0.000568465	0.0090278	ENSMUSG00000005804	Bloc1s6	biogenesis of lysosomal organelles complex-1, subunit 6, pallidin [Source:MGI Symbol
232.972	0.796441	0.244767	3.25388	0.0005692	0.00903128	ENSMUSG00000045838	A430105I19Rik	RIKEN cDNA A430105I19 gene [Source:MGI Symbol
10.79	1.90086	0.584647	3.25129	0.000574413	0.00910573	ENSMUSG00000068079	Tcf15	transcription factor 15 [Source:MGI Symbol
610.381	0.81903	0.252147	3.24823	0.000580635	0.00918338	ENSMUSG00000030083	Abtb1	ankyrin repeat and BTB (POZ) domain containing 1 [Source:MGI Symbol
526.976	0.589113	0.181372	3.2481	0.000580888	0.00918338	ENSMUSG00000030805	Stx4a	syntaxin 4A (placental) [Source:MGI Symbol
1410.59	0.641671	0.197523	3.24858	0.000579904	0.00918338	ENSMUSG00000030847	Bag3	BCL2-associated athanogene 3 [Source:MGI Symbol
46.9466	0.917508	0.282998	3.2421	0.000593261	0.00937053	ENSMUSG00000032322	Pstpip1	proline-serine-threonine phosphatase-interacting protein 1 [Source:MGI Symbol
1541.53	0.686168	0.211831	3.23923	0.000599264	0.0094568	ENSMUSG00000047371	Zfp768	zinc finger protein 768 [Source:MGI Symbol
1306.77	0.875823	0.270476	3.23808	0.00060169	0.00948651	ENSMUSG00000003541	Ier3	immediate early response 3 [Source:MGI Symbol
6.85068	2.48787	0.768593	3.23692	0.00060414	0.00951657	ENSMUSG00000024737	Slc15a3	solute carrier family 15, member 3 [Source:MGI Symbol
1757.2	0.825505	0.255157	3.23529	0.000607606	0.00956255	ENSMUSG00000034675	Dbn1	drebrin 1 [Source:MGI Symbol
1053.25	0.752918	0.232773	3.23456	0.000609157	0.00957364	ENSMUSG00000032519	Slc25a38	solute carrier family 25, member 38 [Source:MGI Symbol
868.956	0.819258	0.253292	3.23444	0.000609406	0.00957364	ENSMUSG00000003234	Abcf3	ATP-binding cassette, sub-family F (GCN20), member 3 [Source:MGI Symbol
13.1576	1.62762	0.503263	3.23414	0.000610043	0.00957505	ENSMUSG00000024421	Lama3	laminin, alpha 3 [Source:MGI Symbol
847.918	0.643759	0.199118	3.23305	0.000612384	0.00960316	ENSMUSG00000022946	Dopey2	dopey family member 2 [Source:MGI Symbol
41.2433	1.03722	0.320889	3.23232	0.000613954	0.00961917	ENSMUSG00000060429	Sntb1	syntrophin, basic 1 [Source:MGI Symbol
557.171	0.631831	0.195546	3.23111	0.000616544	0.0096511	ENSMUSG00000017801	Mlx	MAX-like protein X [Source:MGI Symbol
4053.41	0.663654	0.205446	3.2303	0.000618296	0.00966986	ENSMUSG00000026864	Hspa5	heat shock protein 5 [Source:MGI Symbol
761.19	0.555279	0.171928	3.22971	0.000619584	0.00968134	ENSMUSG00000005949	Ctns	cystinosis, nephropathic [Source:MGI Symbol
126.858	0.668427	0.207014	3.2289	0.000621329	0.00969995	ENSMUSG00000023960	Enpp5	ectonucleotide pyrophosphatase/phosphodiesterase 5 [Source:MGI Symbol
1681.05	0.551448	0.170901	3.22671	0.000626105	0.00976579	ENSMUSG00000028479	Gne	glucosamine (UDP-N-acetyl)-2-epimerase/N-acetylmannosamine kinase [Source:MGI Symbol
9.32337	1.95837	0.607523	3.22353	0.000633103	0.00986613	ENSMUSG00000073102	Drc1	dynein regulatory complex subunit 1 [Source:MGI Symbol
1053.37	0.870026	0.270001	3.2223	0.00063582	0.00989965	ENSMUSG00000022769	Sdf2l1	stromal cell-derived factor 2-like 1 [Source:MGI Symbol
51.1671	0.946273	0.293804	3.22076	0.000639258	0.00994432	ENSMUSG00000041633	Kctd12b	potassium channel tetramerisation domain containing 12b [Source:MGI Symbol
596.054	0.501481	0.155763	3.2195	0.000642061	0.00997905	ENSMUSG00000040435	Ppp1r15a	protein phosphatase 1, regulatory (inhibitor) subunit 15A [Source:MGI Symbol
44.1629	0.993464	0.308762	3.21757	0.000646404	0.0100376	ENSMUSG00000045348	Nyap1	neuronal tyrosine-phosphorylated phosphoinositide 3-kinase adaptor 1 [Source:MGI Symbol
99.3511	0.747642	0.232496	3.21572	0.000650578	0.0100935	ENSMUSG00000036718	Micall2	MICAL-like 2 [Source:MGI Symbol
126.646	0.85684	0.266725	3.21245	0.000658039	0.0102002	ENSMUSG00000022756	Slc7a4	solute carrier family 7 (cationic amino acid transporter, y+ system), member 4 [Source:MGI Symbol
4252.63	0.659499	0.205593	3.20779	0.000668787	0.0103568	ENSMUSG00000031778	Cx3cl1	chemokine (C-X3-C motif) ligand 1 [Source:MGI Symbol
184.354	0.832621	0.259581	3.20756	0.000669327	0.0103568	ENSMUSG00000024014	Pim1	proviral integration site 1 [Source:MGI Symbol
3798.13	0.641533	0.200046	3.20693	0.000670809	0.0103705	ENSMUSG00000015222	Map2	microtubule-associated protein 2 [Source:MGI Symbol
644.82	0.627988	0.195873	3.2061	0.000672742	0.0103913	ENSMUSG00000023980	Taf8	TATA-box binding protein associated factor 8 [Source:MGI Symbol
155.353	0.634679	0.198093	3.20394	0.000677813	0.0104603	ENSMUSG00000036218	Pdzrn4	PDZ domain containing RING finger 4 [Source:MGI Symbol
11.2838	1.88202	0.587501	3.20344	0.000678988	0.0104692	ENSMUSG00000032015	Pou2f3	POU domain, class 2, transcription factor 3 [Source:MGI Symbol
1333.9	0.72355	0.225987	3.20174	0.000683009	0.0105176	ENSMUSG00000029603	Dtx1	deltex 1, E3 ubiquitin ligase [Source:MGI Symbol
2270.08	0.556866	0.173934	3.2016	0.000683327	0.0105176	ENSMUSG00000023809	Rps6ka2	ribosomal protein S6 kinase, polypeptide 2 [Source:MGI Symbol
287.995	0.661192	0.206679	3.19912	0.000689227	0.0105907	ENSMUSG00000073802	Cdkn2b	cyclin dependent kinase inhibitor 2B [Source:MGI Symbol
313.727	0.688658	0.215269	3.19906	0.000689383	0.0105907	ENSMUSG00000022018	Rgcc	regulator of cell cycle [Source:MGI Symbol
44.7241	0.997325	0.311777	3.19885	0.000689892	0.0105907	ENSMUSG00000032359	Ctsh	cathepsin H [Source:MGI Symbol
58.0653	0.9048	0.282882	3.19851	0.000690703	0.0105938	ENSMUSG00000021253	Tgfb3	transforming growth factor, beta 3 [Source:MGI Symbol
857.674	0.529388	0.165538	3.19799	0.000691944	0.0106035	ENSMUSG00000024594	Prrc1	proline-rich coiled-coil 1 [Source:MGI Symbol
8.53601	2.00099	0.626046	3.19624	0.000696156	0.0106512	ENSMUSG00000034842	Art3	ADP-ribosyltransferase 3 [Source:MGI Symbol
116.109	0.680418	0.212884	3.19619	0.000696275	0.0106512	ENSMUSG00000006920	Ezh1	enhancer of zeste 1 polycomb repressive complex 2 subunit [Source:MGI Symbol
1312.93	0.739023	0.231273	3.19546	0.00069804	0.0106689	ENSMUSG00000047423	AI837181	expressed sequence AI837181 [Source:MGI Symbol
4.93125	3.02172	0.947684	3.18854	0.000714978	0.0109182	ENSMUSG00000104445	Rhbg	Rhesus blood group-associated B glycoprotein [Source:MGI Symbol
3641.99	0.601151	0.18858	3.18778	0.000716845	0.0109365	ENSMUSG00000033326	Kdm4a	lysine (K)-specific demethylase 4A [Source:MGI Symbol
185.053	0.844119	0.264818	3.18755	0.000717426	0.0109365	ENSMUSG00000005054	Cstb	cystatin B [Source:MGI Symbol
664.252	0.592713	0.186019	3.1863	0.000720524	0.0109742	ENSMUSG00000063931	Pepd	peptidase D [Source:MGI Symbol
279.415	0.803773	0.252615	3.18181	0.000731792	0.0111361	ENSMUSG00000022763	Aifm3	apoptosis-inducing factor, mitochondrion-associated 3 [Source:MGI Symbol
2015.79	0.589119	0.185206	3.18088	0.000734135	0.011162	ENSMUSG00000009406	Elk1	ELK1, member of ETS oncogene family [Source:MGI Symbol
106.427	0.784215	0.24666	3.17933	0.00073807	0.0112121	ENSMUSG00000031327	Chic1	cysteine-rich hydrophobic domain 1 [Source:MGI Symbol
150.714	0.779727	0.245307	3.17858	0.000740003	0.0112317	ENSMUSG00000029311	Hsd17b11	hydroxysteroid (17-beta) dehydrogenase 11 [Source:MGI Symbol
1053.32	0.502173	0.158097	3.17636	0.00074568	0.0113081	ENSMUSG00000047153	Khnyn	KH and NYN domain containing [Source:MGI Symbol
13.2158	1.69206	0.532814	3.17571	0.000747353	0.0113236	ENSMUSG00000050737	Ptges	prostaglandin E synthase [Source:MGI Symbol
93.7673	0.776865	0.244792	3.17357	0.000752888	0.0113976	ENSMUSG00000074892	B3galt5	UDP-Gal:betaGlcNAc beta 1,3-galactosyltransferase, polypeptide 5 [Source:MGI Symbol
533.536	0.682204	0.215046	3.17236	0.000756034	0.0114353	ENSMUSG00000040289	Hey1	hairy/enhancer-of-split related with YRPW motif 1 [Source:MGI Symbol
1284.99	0.628049	0.198039	3.17134	0.00075868	0.0114563	ENSMUSG00000031792	Usb1	U6 snRNA biogenesis 1 [Source:MGI Symbol
1716.95	0.539935	0.170255	3.17132	0.000758731	0.0114563	ENSMUSG00000014769	Psmb1	proteasome (prosome, macropain) subunit, beta type 1 [Source:MGI Symbol
125.396	0.703756	0.221971	3.17049	0.000760907	0.0114793	ENSMUSG00000026831	1700007K13Rik	RIKEN cDNA 1700007K13 gene [Source:MGI Symbol
1954.93	0.560936	0.176975	3.16957	0.000763314	0.0114982	ENSMUSG00000066877	Nck2	non-catalytic region of tyrosine kinase adaptor protein 2 [Source:MGI Symbol
577.458	0.492928	0.155522	3.16951	0.000763478	0.0114982	ENSMUSG00000002103	Acp2	acid phosphatase 2, lysosomal [Source:MGI Symbol
271.291	0.739655	0.233392	3.16916	0.000764404	0.0115022	ENSMUSG00000039115	Itga9	integrin alpha 9 [Source:MGI Symbol
1408.62	0.62082	0.196011	3.16728	0.000769357	0.0115589	ENSMUSG00000055322	Tns1	tensin 1 [Source:MGI Symbol
763.742	0.63126	0.19931	3.16723	0.00076949	0.0115589	ENSMUSG00000027455	Nsfl1c	NSFL1 (p97) cofactor (p47) [Source:MGI Symbol
857.135	0.710527	0.224449	3.16565	0.000773694	0.0116121	ENSMUSG00000027712	Anxa5	annexin A5 [Source:MGI Symbol
2918.41	0.621725	0.196676	3.16116	0.000785719	0.0117824	ENSMUSG00000030870	Ubfd1	ubiquitin family domain containing 1 [Source:MGI Symbol
108.264	0.921404	0.291764	3.15804	0.000794163	0.0118988	ENSMUSG00000026972	Arrdc1	arrestin domain containing 1 [Source:MGI Symbol
127.339	0.780792	0.247417	3.15578	0.000800349	0.011971	ENSMUSG00000028838	Extl1	exostoses (multiple)-like 1 [Source:MGI Symbol
230.728	0.795193	0.251967	3.15595	0.000799894	0.011971	ENSMUSG00000032936	Camkv	CaM kinase-like vesicle-associated [Source:MGI Symbol
1754.76	0.680382	0.215661	3.15487	0.000802843	0.0119916	ENSMUSG00000040883	Tmem205	transmembrane protein 205 [Source:MGI Symbol
615.116	0.608143	0.192769	3.15478	0.0008031	0.0119916	ENSMUSG00000039285	Azi2	5-azacytidine induced gene 2 [Source:MGI Symbol
492.018	0.695585	0.220527	3.15419	0.000804719	0.0120056	ENSMUSG00000046731	Kctd11	potassium channel tetramerisation domain containing 11 [Source:MGI Symbol
67.4106	0.924784	0.293222	3.15387	0.000805606	0.0120085	ENSMUSG00000000340	Dbt	dihydrolipoamide branched chain transacylase E2 [Source:MGI Symbol
354.991	0.686493	0.217745	3.15274	0.00080873	0.0120448	ENSMUSG00000030342	Cd9	CD9 antigen [Source:MGI Symbol
495.768	0.606284	0.192323	3.15242	0.000809614	0.0120477	ENSMUSG00000071451	Psmg4	proteasome (prosome, macropain) assembly chaperone 4 [Source:MGI Symbol
4252.02	0.47685	0.15132	3.15128	0.000812789	0.0120729	ENSMUSG00000030816	Rnf40	ring finger protein 40 [Source:MGI Symbol
3.37716	4.05289	1.28615	3.15118	0.000813055	0.0120729	ENSMUSG00000097336	Fendrr	Foxf1 adjacent non-coding developmental regulatory RNA [Source:MGI Symbol
266.374	0.688302	0.218435	3.15107	0.000813379	0.0120729	ENSMUSG00000015542	Nat9	N-acetyltransferase 9 (GCN5-related, putative) [Source:MGI Symbol
892.884	0.561648	0.178291	3.15018	0.000815855	0.0120994	ENSMUSG00000039159	Ube2h	ubiquitin-conjugating enzyme E2H [Source:MGI Symbol
11359.2	0.673268	0.213743	3.1499	0.000816632	0.0121007	ENSMUSG00000021484	Lman2	lectin, mannose-binding 2 [Source:MGI Symbol
15.7518	1.65832	0.526761	3.14814	0.000821556	0.0121633	ENSMUSG00000038045	Sult6b1	sulfotransferase family, cytosolic, 6B, member 1 [Source:MGI Symbol
583.43	0.486564	0.154596	3.14733	0.000823858	0.0121871	ENSMUSG00000015790	Surf1	surfeit gene 1 [Source:MGI Symbol
51.5342	0.875668	0.278327	3.14618	0.000827086	0.0122245	ENSMUSG00000032425	Zfp949	zinc finger protein 949 [Source:MGI Symbol
2910.73	0.611269	0.194336	3.14542	0.000829243	0.012246	ENSMUSG00000034758	Tle6	transducin-like enhancer of split 6 [Source:MGI Symbol
1431.13	0.754003	0.240008	3.14157	0.000840218	0.0123976	ENSMUSG00000008167	Fbxw9	F-box and WD-40 domain protein 9 [Source:MGI Symbol
173.782	0.657545	0.20937	3.1406	0.000843023	0.0124286	ENSMUSG00000046519	Golph3l	golgi phosphoprotein 3-like [Source:MGI Symbol
248.321	0.632112	0.201294	3.14024	0.000844049	0.0124332	ENSMUSG00000030020	Prickle2	prickle planar cell polarity protein 2 [Source:MGI Symbol
2335.86	0.793821	0.252854	3.13945	0.000846328	0.0124563	ENSMUSG00000030352	Tspan9	tetraspanin 9 [Source:MGI Symbol
2100.73	0.461862	0.14734	3.13467	0.000860231	0.0126466	ENSMUSG00000030982	9030624J02Rik	RIKEN cDNA 9030624J02 gene [Source:MGI Symbol
8.21723	2.03848	0.650333	3.13451	0.000860703	0.0126466	ENSMUSG00000050875	A730017C20Rik	RIKEN cDNA A730017C20 gene [Source:MGI Symbol
6337.59	0.412713	0.131953	3.12772	0.000880843	0.0129316	ENSMUSG00000037902	Sirpa	signal-regulatory protein alpha [Source:MGI Symbol
295.474	0.683115	0.218555	3.1256	0.000887223	0.0130034	ENSMUSG00000000876	Pxmp4	peroxisomal membrane protein 4 [Source:MGI Symbol
9.66858	1.82801	0.584819	3.12577	0.000886702	0.0130034	ENSMUSG00000021069	Pygl	liver glycogen phosphorylase [Source:MGI Symbol
251.508	0.661459	0.21166	3.1251	0.000888719	0.0130145	ENSMUSG00000022035	Ccdc25	coiled-coil domain containing 25 [Source:MGI Symbol
35335.7	0.698739	0.223645	3.12432	0.000891086	0.0130382	ENSMUSG00000068220	Lgals1	lectin, galactose binding, soluble 1 [Source:MGI Symbol
21782.8	0.436073	0.139622	3.12325	0.000894333	0.0130748	ENSMUSG00000048148	Nwd1	NACHT and WD repeat domain containing 1 [Source:MGI Symbol
3414.1	0.584004	0.18702	3.12268	0.000896065	0.0130891	ENSMUSG00000026553	Copa	coatomer protein complex subunit alpha [Source:MGI Symbol
68.0328	0.903316	0.289845	3.11655	0.00091491	0.0133532	ENSMUSG00000000732	Icosl	icos ligand [Source:MGI Symbol
320.044	0.491134	0.157641	3.11552	0.000918097	0.0133886	ENSMUSG00000030815	Phkg2	phosphorylase kinase, gamma 2 (testis) [Source:MGI Symbol
5341.45	0.473815	0.152116	3.11483	0.00092026	0.0133979	ENSMUSG00000020198	Ap3d1	adaptor-related protein complex 3, delta 1 subunit [Source:MGI Symbol
4708.52	0.569513	0.182839	3.11483	0.00092027	0.0133979	ENSMUSG00000047731	Wbp1l	WW domain binding protein 1 like [Source:MGI Symbol
236.75	0.778163	0.249909	3.11379	0.000923507	0.0134339	ENSMUSG00000034449	Dhrs11	dehydrogenase/reductase (SDR family) member 11 [Source:MGI Symbol
814.641	0.740402	0.237925	3.11192	0.000929379	0.0134856	ENSMUSG00000031422	Morf4l2	mortality factor 4 like 2 [Source:MGI Symbol
372.275	0.589886	0.189543	3.11215	0.000928635	0.0134856	ENSMUSG00000003585	Sec14l2	SEC14-like lipid binding 2 [Source:MGI Symbol
1856.02	0.826632	0.265629	3.11198	0.000929198	0.0134856	ENSMUSG00000059734	Ndufs8	NADH dehydrogenase (ubiquinone) Fe-S protein 8 [Source:MGI Symbol
200.458	0.544511	0.175024	3.11106	0.000932074	0.0135135	ENSMUSG00000078813	Leng1	leukocyte receptor cluster (LRC) member 1 [Source:MGI Symbol
4351.64	0.706265	0.227162	3.10908	0.000938353	0.0135933	ENSMUSG00000031622	Sin3b	transcriptional regulator, SIN3B (yeast) [Source:MGI Symbol
256.752	0.796688	0.256292	3.10852	0.000940133	0.0136078	ENSMUSG00000000325	Arvcf	armadillo repeat gene deleted in velocardiofacial syndrome [Source:MGI Symbol
2053.11	0.705445	0.227094	3.1064	0.00094691	0.0136946	ENSMUSG00000002102	Psmc3	proteasome (prosome, macropain) 26S subunit, ATPase 3 [Source:MGI Symbol
159.483	0.894731	0.288133	3.10527	0.000950529	0.0137355	ENSMUSG00000032491	Nradd	neurotrophin receptor associated death domain [Source:MGI Symbol
871.763	0.447067	0.144007	3.10448	0.000953081	0.0137497	ENSMUSG00000040687	Madd	MAP-kinase activating death domain [Source:MGI Symbol
2483.83	0.456969	0.147187	3.10468	0.000952413	0.0137497	ENSMUSG00000003435	Supt5	suppressor of Ty 5 [Source:MGI Symbol
1796.22	0.567958	0.183043	3.10287	0.000958254	0.0138129	ENSMUSG00000031824	6430548M08Rik	RIKEN cDNA 6430548M08 gene [Source:MGI Symbol
378.883	0.970993	0.313023	3.10199	0.000961117	0.0138428	ENSMUSG00000115219	Eef1akmt4	EEF1A lysine methyltransferase 4 [Source:MGI Symbol
1079.21	0.717702	0.231387	3.10174	0.000961943	0.0138433	ENSMUSG00000025737	Wdr24	WD repeat domain 24 [Source:MGI Symbol
1192.8	0.611712	0.197243	3.10131	0.00096334	0.013852	ENSMUSG00000066278	Vps37b	vacuolar protein sorting 37B [Source:MGI Symbol
175.88	0.609738	0.196765	3.09882	0.000971471	0.0139574	ENSMUSG00000019842	Traf3ip2	TRAF3 interacting protein 2 [Source:MGI Symbol
230.462	0.739057	0.238554	3.09807	0.000973922	0.0139811	ENSMUSG00000005986	Ankrd13d	ankyrin repeat domain 13 family, member D [Source:MGI Symbol
280.152	0.604744	0.195388	3.0951	0.000983749	0.0141106	ENSMUSG00000060002	Chpt1	choline phosphotransferase 1 [Source:MGI Symbol
2.96924	3.89868	1.26239	3.08833	0.00100642	0.014424	ENSMUSG00000000204	Slfn4	schlafen 4 [Source:MGI Symbol
699.78	0.647936	0.209826	3.08797	0.00100765	0.0144297	ENSMUSG00000003762	Coq8b	coenzyme Q8B [Source:MGI Symbol
25.1593	1.30203	0.421742	3.08726	0.00101006	0.0144425	ENSMUSG00000073424	Cyp4f15	cytochrome P450, family 4, subfamily f, polypeptide 15 [Source:MGI Symbol
613.681	0.607514	0.196784	3.08722	0.00101019	0.0144425	ENSMUSG00000006050	Sra1	steroid receptor RNA activator 1 [Source:MGI Symbol
622.351	0.663474	0.214986	3.08612	0.00101392	0.014484	ENSMUSG00000029405	G3bp2	GTPase activating protein (SH3 domain) binding protein 2 [Source:MGI Symbol
79.2882	1.2222	0.396156	3.08515	0.00101723	0.0145076	ENSMUSG00000027296	Itpka	inositol 1,4,5-trisphosphate 3-kinase A [Source:MGI Symbol
18.2464	1.46406	0.474522	3.08534	0.00101658	0.0145076	ENSMUSG00000033177	Tmprss7	transmembrane serine protease 7 [Source:MGI Symbol
37.7403	0.992273	0.321726	3.08422	0.00102043	0.0145408	ENSMUSG00000105345	BC030343	cDNA sequence BC030343 [Source:MGI Symbol
3809.95	0.77585	0.251574	3.08399	0.00102123	0.0145408	ENSMUSG00000063904	Dpp3	dipeptidylpeptidase 3 [Source:MGI Symbol
7308.24	0.748647	0.242858	3.08265	0.00102583	0.0145945	ENSMUSG00000031827	Cotl1	coactosin-like 1 (Dictyostelium) [Source:MGI Symbol
359.237	0.727672	0.236083	3.08227	0.00102714	0.0146013	ENSMUSG00000000056	Narf	nuclear prelamin A recognition factor [Source:MGI Symbol
20.1341	1.33019	0.431777	3.08075	0.00103242	0.0146643	ENSMUSG00000026471	Mr1	major histocompatibility complex, class I-related [Source:MGI Symbol
1354.28	0.516585	0.167728	3.0799	0.00103536	0.0146735	ENSMUSG00000021556	Golm1	golgi membrane protein 1 [Source:MGI Symbol
1056.27	0.62003	0.201312	3.07994	0.00103522	0.0146735	ENSMUSG00000062202	Btbd9	BTB (POZ) domain containing 9 [Source:MGI Symbol
291.719	0.688528	0.22356	3.07984	0.00103558	0.0146735	ENSMUSG00000024127	Prepl	prolyl endopeptidase-like [Source:MGI Symbol
2292.82	0.649691	0.211037	3.07856	0.00104001	0.0147244	ENSMUSG00000047090	Tmem198b	transmembrane protein 198b [Source:MGI Symbol
1810.48	0.621424	0.201913	3.07768	0.00104309	0.0147561	ENSMUSG00000025485	Ric8a	RIC8 guanine nucleotide exchange factor A [Source:MGI Symbol
831.885	0.546174	0.177581	3.07563	0.00105028	0.0148457	ENSMUSG00000032648	Pygm	muscle glycogen phosphorylase [Source:MGI Symbol
84.4107	0.799601	0.260165	3.07344	0.00105804	0.0149424	ENSMUSG00000025938	Slco5a1	solute carrier organic anion transporter family, member 5A1 [Source:MGI Symbol
334.711	0.67198	0.218657	3.07322	0.00105883	0.0149424	ENSMUSG00000025978	Rftn2	raftlin family member 2 [Source:MGI Symbol
605.914	0.470143	0.153072	3.0714	0.0010653	0.0150094	ENSMUSG00000028121	Bcar3	breast cancer anti-estrogen resistance 3 [Source:MGI Symbol
34.2655	1.11869	0.364202	3.07163	0.00106448	0.0150094	ENSMUSG00000021550	2210016F16Rik	RIKEN cDNA 2210016F16 gene [Source:MGI Symbol
1450.89	0.602526	0.196192	3.0711	0.00106635	0.0150122	ENSMUSG00000025791	Pgm2	phosphoglucomutase 2 [Source:MGI Symbol
25.9545	1.06919	0.348192	3.0707	0.00106779	0.0150204	ENSMUSG00000020475	Pgam2	phosphoglycerate mutase 2 [Source:MGI Symbol
357.016	0.524977	0.171132	3.06767	0.00107867	0.0151591	ENSMUSG00000057229	Dmac2	distal membrane arm assembly complex 2 [Source:MGI Symbol
174.582	0.629022	0.205062	3.06747	0.00107939	0.0151591	ENSMUSG00000032410	Xrn1	5'-3' exoribonuclease 1 [Source:MGI Symbol
1159.46	0.711604	0.23205	3.0666	0.00108255	0.0151913	ENSMUSG00000002409	Dyrk1b	dual-specificity tyrosine-(Y)-phosphorylation regulated kinase 1b [Source:MGI Symbol
4.34916	3.12278	1.01903	3.06447	0.00109027	0.0152874	ENSMUSG00000047631	Apof	apolipoprotein F [Source:MGI Symbol
305.434	0.550366	0.179617	3.06412	0.00109156	0.0152932	ENSMUSG00000038042	Ptpdc1	protein tyrosine phosphatase domain containing 1 [Source:MGI Symbol
17.2277	1.36468	0.445474	3.06344	0.00109406	0.0153159	ENSMUSG00000048281	Dleu7	deleted in lymphocytic leukemia, 7 [Source:MGI Symbol
563.629	0.563312	0.184035	3.06089	0.00110338	0.0154341	ENSMUSG00000000555	Itga5	integrin alpha 5 (fibronectin receptor alpha) [Source:MGI Symbol
4.72986	2.95097	0.964875	3.0584	0.00111261	0.0155481	ENSMUSG00000111857	1190001M18Rik	RIKEN cDNA 1190001M18 gene [Source:MGI Symbol
1669.43	0.886104	0.289746	3.05821	0.00111331	0.0155481	ENSMUSG00000034757	Tmub2	transmembrane and ubiquitin-like domain containing 2 [Source:MGI Symbol
15650.6	0.581779	0.190316	3.05691	0.00111816	0.0156034	ENSMUSG00000041936	Agrn	agrin [Source:MGI Symbol
50.8896	0.818721	0.267862	3.0565	0.00111969	0.0156123	ENSMUSG00000025779	Ly96	lymphocyte antigen 96 [Source:MGI Symbol
6.38303	2.4074	0.787902	3.05546	0.00112357	0.0156539	ENSMUSG00000105843	Gm19439	predicted gene, 19439 [Source:MGI Symbol
1773.12	0.66937	0.21926	3.05285	0.00113338	0.015778	ENSMUSG00000049288	Lix1l	Lix1-like [Source:MGI Symbol
60.3619	0.801281	0.262545	3.05197	0.00113672	0.0158119	ENSMUSG00000054939	Zfp174	zinc finger protein 174 [Source:MGI Symbol
168.1	0.648936	0.212824	3.04917	0.00114737	0.0159473	ENSMUSG00000019872	Smpdl3a	sphingomyelin phosphodiesterase, acid-like 3A [Source:MGI Symbol
75.1333	0.846406	0.277714	3.04777	0.00115274	0.0160093	ENSMUSG00000063889	Crem	cAMP responsive element modulator [Source:MGI Symbol
2983.54	0.807018	0.264829	3.04732	0.00115448	0.0160207	ENSMUSG00000026311	Asb1	ankyrin repeat and SOCS box-containing 1 [Source:MGI Symbol
88.8054	0.710091	0.23317	3.04538	0.00116192	0.0161112	ENSMUSG00000015980	Lrrc27	leucine rich repeat containing 27 [Source:MGI Symbol
4.92399	2.88628	0.948108	3.04426	0.00116628	0.0161588	ENSMUSG00000074591	Ankub1	ankrin repeat and ubiquitin domain containing 1 [Source:MGI Symbol
5.50061	2.67008	0.877308	3.0435	0.00116923	0.0161868	ENSMUSG00000023931	Efhb	EF hand domain family, member B [Source:MGI Symbol
326.249	0.582039	0.191279	3.04288	0.00117164	0.0162074	ENSMUSG00000028706	Nsun4	NOL1/NOP2/Sun domain family, member 4 [Source:MGI Symbol
5.85195	2.46576	0.810849	3.04096	0.00117913	0.0162981	ENSMUSG00000030972	Acsm5	acyl-CoA synthetase medium-chain family member 5 [Source:MGI Symbol
15.8292	1.34601	0.442867	3.03931	0.0011856	0.0163487	ENSMUSG00000029651	Mtus2	microtubule associated tumor suppressor candidate 2 [Source:MGI Symbol
407.586	0.87504	0.287907	3.03932	0.00118557	0.0163487	ENSMUSG00000031979	Cog2	component of oligomeric golgi complex 2 [Source:MGI Symbol
372.924	0.812937	0.26747	3.03936	0.00118542	0.0163487	ENSMUSG00000046727	Cystm1	cysteine-rich transmembrane module containing 1 [Source:MGI Symbol
934.419	0.671663	0.221409	3.03359	0.00120831	0.0166488	ENSMUSG00000020576	Nbas	neuroblastoma amplified sequence [Source:MGI Symbol
864.847	0.68272	0.22518	3.03188	0.00121516	0.0166778	ENSMUSG00000041959	S100a10	S100 calcium binding protein A10 (calpactin) [Source:MGI Symbol
406.709	0.64707	0.213413	3.03201	0.00121464	0.0166778	ENSMUSG00000046862	Pramef8	PRAME family member 8 [Source:MGI Symbol
835.129	0.622314	0.205257	3.03188	0.00121519	0.0166778	ENSMUSG00000020308	Tpgs1	tubulin polyglutamylase complex subunit 1 [Source:MGI Symbol
546.328	0.655978	0.216344	3.0321	0.00121429	0.0166778	ENSMUSG00000049807	Arhgap23	Rho GTPase activating protein 23 [Source:MGI Symbol
442.821	0.692849	0.228494	3.03224	0.00121373	0.0166778	ENSMUSG00000022565	Plec	plectin [Source:MGI Symbol
608.608	0.636792	0.210103	3.03085	0.00121931	0.0167213	ENSMUSG00000027879	Sec22b	SEC22 homolog B, vesicle trafficking protein [Source:MGI Symbol
884.781	0.726349	0.239792	3.02908	0.0012265	0.0168067	ENSMUSG00000028057	Rit1	Ras-like without CAAX 1 [Source:MGI Symbol
39.1968	1.08039	0.356879	3.02734	0.00123357	0.0168796	ENSMUSG00000029153	Ociad2	OCIA domain containing 2 [Source:MGI Symbol
1823.52	0.513473	0.169614	3.0273	0.00123375	0.0168796	ENSMUSG00000020708	Psmc5	protease (prosome, macropain) 26S subunit, ATPase 5 [Source:MGI Symbol
512.101	0.771576	0.254907	3.02689	0.0012354	0.016889	ENSMUSG00000032715	Trib3	tribbles pseudokinase 3 [Source:MGI Symbol
248.736	0.697768	0.230634	3.02543	0.00124139	0.0169576	ENSMUSG00000021203	Otub2	OTU domain, ubiquitin aldehyde binding 2 [Source:MGI Symbol
6.25184	2.44354	0.807868	3.02468	0.00124447	0.0169864	ENSMUSG00000073405	H2-T-ps	histocompatibility 2, T region locus, pseudogene [Source:MGI Symbol
4880.92	0.466677	0.154331	3.02387	0.00124781	0.0170187	ENSMUSG00000008734	Gprc5b	G protein-coupled receptor, family C, group 5, member B [Source:MGI Symbol
140.24	0.669377	0.2216	3.02065	0.00126116	0.017174	ENSMUSG00000037890	Wdr19	WD repeat domain 19 [Source:MGI Symbol
180.957	0.834774	0.276347	3.02074	0.00126079	0.017174	ENSMUSG00000022788	Fgd4	FYVE, RhoGEF and PH domain containing 4 [Source:MGI Symbol
196.933	0.656638	0.21748	3.0193	0.00126681	0.0172375	ENSMUSG00000015247	Nipsnap3b	nipsnap homolog 3B [Source:MGI Symbol
1823.75	0.554382	0.183662	3.01849	0.0012702	0.0172702	ENSMUSG00000030093	Wnt7a	wingless-type MMTV integration site family, member 7A [Source:MGI Symbol
529.599	0.605623	0.200685	3.01777	0.00127321	0.0172976	ENSMUSG00000004035	Gstm7	glutathione S-transferase, mu 7 [Source:MGI Symbol
13645.5	0.685173	0.227213	3.01556	0.00128254	0.0173974	ENSMUSG00000038615	Nfe2l1	nuclear factor, erythroid derived 2,-like 1 [Source:MGI Symbol
40.1027	1.04794	0.347486	3.01579	0.00128155	0.0173974	ENSMUSG00000048249	Crebrf	CREB3 regulatory factor [Source:MGI Symbol
92.1766	0.834164	0.276997	3.01146	0.00129999	0.0176204	ENSMUSG00000033313	Fbxl8	F-box and leucine-rich repeat protein 8 [Source:MGI Symbol
703.149	0.624729	0.207542	3.01013	0.00130569	0.0176839	ENSMUSG00000028467	Gba2	glucosidase beta 2 [Source:MGI Symbol
77.8678	0.719853	0.239223	3.00913	0.00130999	0.0177284	ENSMUSG00000040037	Negr1	neuronal growth regulator 1 [Source:MGI Symbol
1091.3	0.784823	0.260896	3.00818	0.00131407	0.0177699	ENSMUSG00000002308	Cd320	CD320 antigen [Source:MGI Symbol
20.2074	1.45736	0.484669	3.00693	0.00131951	0.017828	ENSMUSG00000087451	Gm12970	predicted gene 12970 [Source:MGI Symbol
2.87343	3.84192	1.27778	3.00672	0.0013204	0.017828	ENSMUSG00000060509	Xcr1	chemokine (C motif) receptor 1 [Source:MGI Symbol
5175.29	0.599717	0.199482	3.00637	0.00132195	0.0178352	ENSMUSG00000070738	Dgkd	diacylglycerol kinase, delta [Source:MGI Symbol
19.9012	1.38842	0.462075	3.00474	0.00132902	0.0179166	ENSMUSG00000051074	4930579K19Rik	RIKEN cDNA 4930579K19 gene [Source:MGI Symbol
39.4442	1.16206	0.386842	3.00397	0.00133242	0.0179486	ENSMUSG00000050022	Amz1	archaelysin family metallopeptidase 1 [Source:MGI Symbol
1948.93	0.414645	0.138085	3.00282	0.00133747	0.0180029	ENSMUSG00000046818	Ddit4l	DNA-damage-inducible transcript 4-like [Source:MGI Symbol
15.7238	1.36375	0.454332	3.00167	0.00134252	0.0180569	ENSMUSG00000055003	Lrtm2	leucine-rich repeats and transmembrane domains 2 [Source:MGI Symbol
3442.93	0.392344	0.130748	3.00077	0.0013465	0.0180826	ENSMUSG00000034850	Tmem127	transmembrane protein 127 [Source:MGI Symbol
14322.7	0.633181	0.211	3.00086	0.00134611	0.0180826	ENSMUSG00000028692	Akr1a1	aldo-keto reductase family 1, member A1 (aldehyde reductase) [Source:MGI Symbol
60.2227	0.79582	0.265287	2.99985	0.00135057	0.0181234	ENSMUSG00000049571	Cfap46	cilia and flagella associated protein 46 [Source:MGI Symbol
270.34	0.703584	0.23456	2.99959	0.0013517	0.0181246	ENSMUSG00000028803	Nipal3	NIPA-like domain containing 3 [Source:MGI Symbol
35582.4	0.838728	0.279745	2.99819	0.00135796	0.0181946	ENSMUSG00000070436	Serpinh1	serine (or cysteine) peptidase inhibitor, clade H, member 1 [Source:MGI Symbol
48.0394	0.980251	0.327009	2.99763	0.00136044	0.0182138	ENSMUSG00000046761	Fam83h	family with sequence similarity 83, member H [Source:MGI Symbol
140.012	0.601785	0.200808	2.99681	0.00136409	0.0182487	ENSMUSG00000020032	Nuak1	NUAK family, SNF1-like kinase, 1 [Source:MGI Symbol
11514.4	0.609629	0.203563	2.99479	0.00137315	0.0183559	ENSMUSG00000052751	Repin1	replication initiator 1 [Source:MGI Symbol
6.89337	2.15562	0.720425	2.99216	0.00138507	0.0184737	ENSMUSG00000035273	Hpse	heparanase [Source:MGI Symbol
239.327	0.595723	0.199096	2.99214	0.00138513	0.0184737	ENSMUSG00000033540	Idua	iduronidase, alpha-L- [Source:MGI Symbol
1123.67	0.62869	0.210107	2.99224	0.00138467	0.0184737	ENSMUSG00000009894	Snap47	synaptosomal-associated protein, 47 [Source:MGI Symbol
268.617	0.500876	0.167508	2.99016	0.00139418	0.0185802	ENSMUSG00000044952	Kctd21	potassium channel tetramerisation domain containing 21 [Source:MGI Symbol
537.079	0.598132	0.200076	2.98953	0.00139704	0.0186041	ENSMUSG00000032122	Slc37a2	solute carrier family 37 (glycerol-3-phosphate transporter), member 2 [Source:MGI Symbol
1367.55	0.42581	0.142511	2.98791	0.00140448	0.018689	ENSMUSG00000040697	Dnajc16	DnaJ heat shock protein family (Hsp40) member C16 [Source:MGI Symbol
314.608	0.62673	0.209839	2.98671	0.00140997	0.0187477	ENSMUSG00000020828	Pld2	phospholipase D2 [Source:MGI Symbol
13.9306	1.52931	0.512104	2.98633	0.00141172	0.0187568	ENSMUSG00000044430	Klk12	kallikrein related-peptidase 12 [Source:MGI Symbol
241.173	0.726365	0.243271	2.98582	0.00141407	0.0187738	ENSMUSG00000055632	Hmcn2	hemicentin 2 [Source:MGI Symbol
7162.84	0.698755	0.23418	2.98384	0.00142327	0.0188816	ENSMUSG00000022043	Trim35	tripartite motif-containing 35 [Source:MGI Symbol
64.7797	0.796899	0.267186	2.98256	0.00142925	0.0189465	ENSMUSG00000105284	Gm42693	predicted gene 42693 [Source:MGI Symbol
134.35	0.735231	0.246631	2.9811	0.00143609	0.0190083	ENSMUSG00000038605	Samd10	sterile alpha motif domain containing 10 [Source:MGI Symbol
568.417	0.745138	0.249947	2.98118	0.00143571	0.0190083	ENSMUSG00000015671	Psma2	proteasome (prosome, macropain) subunit, alpha type 2 [Source:MGI Symbol
66.7083	0.939453	0.315245	2.98007	0.00144092	0.0190579	ENSMUSG00000004267	Eno2	enolase 2, gamma neuronal [Source:MGI Symbol
215.218	0.608357	0.204265	2.97828	0.00144936	0.019155	ENSMUSG00000030849	Fgfr2	fibroblast growth factor receptor 2 [Source:MGI Symbol
346.575	0.663697	0.222887	2.97772	0.00145199	0.0191608	ENSMUSG00000003623	Crot	carnitine O-octanoyltransferase [Source:MGI Symbol
2447.24	0.645848	0.216882	2.97788	0.00145125	0.0191608	ENSMUSG00000022365	Derl1	Der1-like domain family, member 1 [Source:MGI Symbol
906.313	0.933212	0.313514	2.97662	0.00145722	0.0192007	ENSMUSG00000075706	Gpx4	glutathione peroxidase 4 [Source:MGI Symbol
60.4637	0.82805	0.278206	2.97639	0.00145831	0.0192007	ENSMUSG00000058099	Nfam1	Nfat activating molecule with ITAM motif 1 [Source:MGI Symbol
491.092	0.78319	0.263097	2.97681	0.00145633	0.0192007	ENSMUSG00000041845	Rhod	ras homolog family member D [Source:MGI Symbol
2098.6	0.547577	0.184039	2.97532	0.0014634	0.0192532	ENSMUSG00000035064	Eef2k	eukaryotic elongation factor-2 kinase [Source:MGI Symbol
6.82727	2.66655	0.8964	2.97474	0.00146619	0.0192755	ENSMUSG00000097652	Mhrt	myosin heavy chain associated RNA transcript [Source:MGI Symbol
371.953	0.772797	0.259829	2.97426	0.0014685	0.0192913	ENSMUSG00000041141	Pnmal1	PNMA-like 1 [Source:MGI Symbol
411.242	0.606194	0.203895	2.97307	0.00147417	0.0193512	ENSMUSG00000048677	Tpcn2	two pore segment channel 2 [Source:MGI Symbol
108.111	0.616601	0.207426	2.97263	0.0014763	0.0193646	ENSMUSG00000037526	Atg14	autophagy related 14 [Source:MGI Symbol
10.464	1.65952	0.558411	2.97186	0.00148003	0.019399	ENSMUSG00000107108	Gm9936	predicted gene 9936 [Source:MGI Symbol
1938.08	0.588705	0.198174	2.97065	0.00148587	0.019461	ENSMUSG00000020684	Rasl10b	RAS-like, family 10, member B [Source:MGI Symbol
616.876	0.553223	0.186312	2.96934	0.00149219	0.0195291	ENSMUSG00000074578	Zfas1	zinc finger, NFX1-type containing 1, antisense RNA 1 [Source:MGI Symbol
618.372	0.615076	0.207178	2.96883	0.00149469	0.0195472	ENSMUSG00000038866	Zcchc2	zinc finger, CCHC domain containing 2 [Source:MGI Symbol
2841.54	0.508093	0.171324	2.96569	0.00151004	0.0197333	ENSMUSG00000061887	Ssbp3	single-stranded DNA binding protein 3 [Source:MGI Symbol
99.7712	0.756905	0.255308	2.96467	0.00151502	0.0197836	ENSMUSG00000092564	BC051226	cDNA sequence BC051226 [Source:MGI Symbol
17.7823	1.23679	0.41724	2.96422	0.00151727	0.0197981	ENSMUSG00000021983	Atp8a2	ATPase, aminophospholipid transporter-like, class I, type 8A, member 2 [Source:MGI Symbol
558.291	0.590237	0.199229	2.9626	0.00152524	0.0198873	ENSMUSG00000031066	Usp11	ubiquitin specific peptidase 11 [Source:MGI Symbol
231.956	0.736033	0.248705	2.95946	0.00154088	0.0200762	ENSMUSG00000070953	Rabepk	Rab9 effector protein with kelch motifs [Source:MGI Symbol
255.843	0.715016	0.241762	2.95753	0.00155059	0.0201877	ENSMUSG00000042662	Dusp15	dual specificity phosphatase-like 15 [Source:MGI Symbol
2769.8	0.665278	0.22512	2.95522	0.00156223	0.0203241	ENSMUSG00000022469	Rapgef3	Rap guanine nucleotide exchange factor (GEF) 3 [Source:MGI Symbol
5.08537	2.58706	0.875767	2.95405	0.00156814	0.0203405	ENSMUSG00000031962	Cdh15	cadherin 15 [Source:MGI Symbol
291.912	0.794509	0.268929	2.95434	0.00156667	0.0203405	ENSMUSG00000004748	Mtfp1	mitochondrial fission process 1 [Source:MGI Symbol
2622.4	0.59315	0.200782	2.9542	0.00156741	0.0203405	ENSMUSG00000036275	9530068E07Rik	RIKEN cDNA 9530068E07 gene [Source:MGI Symbol
1403	0.652328	0.22082	2.95412	0.00156781	0.0203405	ENSMUSG00000025159	Mms19	MMS19 (MET18 S. cerevisiae) [Source:MGI Symbol
388.28	0.614496	0.208036	2.9538	0.00156944	0.0203423	ENSMUSG00000000085	Scmh1	sex comb on midleg homolog 1 [Source:MGI Symbol
127.612	0.652798	0.221022	2.95355	0.00157072	0.0203437	ENSMUSG00000028610	Dmrtb1	DMRT-like family B with proline-rich C-terminal, 1 [Source:MGI Symbol
13744.9	0.535823	0.181682	2.94924	0.00159278	0.0206142	ENSMUSG00000000631	Myo18a	myosin XVIIIA [Source:MGI Symbol
37.6314	1.03247	0.350221	2.94807	0.00159884	0.0206773	ENSMUSG00000026628	Atf3	activating transcription factor 3 [Source:MGI Symbol
2805.89	0.491059	0.166598	2.94757	0.00160141	0.0206952	ENSMUSG00000046671	Mtfr1l	mitochondrial fission regulator 1-like [Source:MGI Symbol
7911.01	0.735817	0.249666	2.9472	0.00160332	0.0207047	ENSMUSG00000038429	Usp5	ubiquitin specific peptidase 5 (isopeptidase T) [Source:MGI Symbol
19.9812	1.20269	0.40828	2.94575	0.00161085	0.0207865	ENSMUSG00000052688	Rab7b	RAB7B, member RAS oncogene family [Source:MGI Symbol
9133.7	0.693592	0.235584	2.94414	0.00161927	0.0208798	ENSMUSG00000026473	Glul	glutamate-ammonia ligase (glutamine synthetase) [Source:MGI Symbol
6337.18	0.756246	0.257044	2.94209	0.00163005	0.0209902	ENSMUSG00000005779	Psmb4	proteasome (prosome, macropain) subunit, beta type 4 [Source:MGI Symbol
20.5713	1.16701	0.396664	2.94205	0.00163024	0.0209902	ENSMUSG00000049307	Fut4	fucosyltransferase 4 [Source:MGI Symbol
560.045	0.592137	0.201415	2.93988	0.0016417	0.0211222	ENSMUSG00000031399	Fam3a	family with sequence similarity 3, member A [Source:MGI Symbol
65.0177	0.745962	0.253867	2.93839	0.00164958	0.0212081	ENSMUSG00000021243	Fcf1	FCF1 rRNA processing protein [Source:MGI Symbol
518.063	0.514583	0.175162	2.93776	0.00165296	0.0212202	ENSMUSG00000038593	Tctn1	tectonic family member 1 [Source:MGI Symbol
17.9446	1.40205	0.477229	2.9379	0.00165223	0.0212202	ENSMUSG00000109814	Gm45847	predicted gene 45847 [Source:MGI Symbol
267.666	0.700416	0.23844	2.9375	0.00165437	0.0212228	ENSMUSG00000035285	Nat14	N-acetyltransferase 14 [Source:MGI Symbol
141.432	0.740324	0.252177	2.93573	0.0016638	0.0212755	ENSMUSG00000045246	Kcng4	potassium voltage-gated channel, subfamily G, member 4 [Source:MGI Symbol
29.9871	1.09161	0.371882	2.93536	0.00166578	0.0212755	ENSMUSG00000032285	Dnaja4	DnaJ heat shock protein family (Hsp40) member A4 [Source:MGI Symbol
2554.19	0.67995	0.231638	2.93541	0.00166556	0.0212755	ENSMUSG00000064373	Selenop	selenoprotein P [Source:MGI Symbol
1335.43	0.502087	0.171045	2.93541	0.00166554	0.0212755	ENSMUSG00000079557	March2	membrane-associated ring finger (C3HC4) 2 [Source:MGI Symbol
243.08	0.565208	0.192535	2.93562	0.00166444	0.0212755	ENSMUSG00000047989	Ino80c	INO80 complex subunit C [Source:MGI Symbol
54.9493	0.840019	0.286154	2.93555	0.00166479	0.0212755	ENSMUSG00000074818	Pdzd7	PDZ domain containing 7 [Source:MGI Symbol
259.791	0.641416	0.218604	2.93414	0.00167235	0.0213439	ENSMUSG00000020409	Slu7	SLU7 splicing factor homolog (S. cerevisiae) [Source:MGI Symbol
52.9141	0.773083	0.263524	2.93363	0.00167511	0.0213634	ENSMUSG00000027947	Il6ra	interleukin 6 receptor, alpha [Source:MGI Symbol
854.616	0.728077	0.24823	2.93307	0.00167812	0.0213863	ENSMUSG00000066235	Pomgnt2	protein O-linked mannose beta 1,4-N-acetylglucosaminyltransferase 2 [Source:MGI Symbol
157.482	0.673822	0.229862	2.93142	0.00168709	0.0214823	ENSMUSG00000031521	Aga	aspartylglucosaminidase [Source:MGI Symbol
638.16	0.532119	0.181534	2.93123	0.00168811	0.0214823	ENSMUSG00000020589	Fam49a	family with sequence similarity 49, member A [Source:MGI Symbol
1332.72	0.887101	0.302686	2.93077	0.00169064	0.0214987	ENSMUSG00000028466	Creb3	cAMP responsive element binding protein 3 [Source:MGI Symbol
822.164	0.623431	0.212789	2.9298	0.00169588	0.0215498	ENSMUSG00000029145	Eif2b4	eukaryotic translation initiation factor 2B, subunit 4 delta [Source:MGI Symbol
944.282	0.644401	0.220137	2.92726	0.00170979	0.0217107	ENSMUSG00000058594	Fbxo18	F-box protein 18 [Source:MGI Symbol
1151.54	0.751644	0.256799	2.92697	0.00171141	0.0217155	ENSMUSG00000004044	Cavin1	caveolae associated 1 [Source:MGI Symbol
305.587	0.536144	0.183266	2.9255	0.00171952	0.0218026	ENSMUSG00000019944	Rhobtb1	Rho-related BTB domain containing 1 [Source:MGI Symbol
152.22	0.739946	0.25302	2.92446	0.00172528	0.0218598	ENSMUSG00000003849	Nqo1	NAD(P)H dehydrogenase, quinone 1 [Source:MGI Symbol
48.9759	0.881138	0.301408	2.92341	0.00173111	0.0219178	ENSMUSG00000001604	Tcea3	transcription elongation factor A (SII), 3 [Source:MGI Symbol
557.3	0.853815	0.292111	2.92292	0.00173385	0.0219366	ENSMUSG00000001663	Gstt1	glutathione S-transferase, theta 1 [Source:MGI Symbol
43.3632	1.00486	0.343827	2.92258	0.00173575	0.0219447	ENSMUSG00000064179	Tnnt1	troponin T1, skeletal, slow [Source:MGI Symbol
974.186	0.703426	0.240819	2.92097	0.00174471	0.0220421	ENSMUSG00000033416	Gucd1	guanylyl cyclase domain containing 1 [Source:MGI Symbol
1103.15	0.396479	0.135793	2.91973	0.00175165	0.0221138	ENSMUSG00000042734	Ttc9	tetratricopeptide repeat domain 9 [Source:MGI Symbol
1860.24	0.532359	0.182413	2.91842	0.00175903	0.0221909	ENSMUSG00000002812	Flii	flightless I actin binding protein [Source:MGI Symbol
1775.1	0.483256	0.16562	2.91786	0.00176224	0.0222154	ENSMUSG00000058135	Gstm1	glutathione S-transferase, mu 1 [Source:MGI Symbol
6869.65	0.589816	0.20219	2.91713	0.00176634	0.022251	ENSMUSG00000059895	Ptp4a3	protein tyrosine phosphatase 4a3 [Source:MGI Symbol
40129.9	0.705607	0.24198	2.91598	0.00177288	0.0223174	ENSMUSG00000026223	Itm2c	integral membrane protein 2C [Source:MGI Symbol
1614.17	0.700218	0.240162	2.9156	0.001775	0.022328	ENSMUSG00000020946	Gosr2	golgi SNAP receptor complex member 2 [Source:MGI Symbol
374.39	0.497953	0.170866	2.91429	0.0017825	0.0224062	ENSMUSG00000021686	Ap3b1	adaptor-related protein complex 3, beta 1 subunit [Source:MGI Symbol
72.9218	0.807757	0.277207	2.91391	0.00178465	0.0224171	ENSMUSG00000025997	Ikzf2	IKAROS family zinc finger 2 [Source:MGI Symbol
989.754	0.646208	0.221891	2.91227	0.00179406	0.0225192	ENSMUSG00000024769	Cdc42bpg	CDC42 binding protein kinase gamma (DMPK-like) [Source:MGI Symbol
35.1439	0.957005	0.328674	2.91171	0.00179727	0.0225432	ENSMUSG00000017978	Cadps2	Ca2+-dependent activator protein for secretion 2 [Source:MGI Symbol
302.471	0.682387	0.234451	2.91058	0.00180379	0.0225975	ENSMUSG00000048371	Pdp2	pyruvate dehyrogenase phosphatase catalytic subunit 2 [Source:MGI Symbol
14800.1	0.530411	0.18224	2.91051	0.00180418	0.0225975	ENSMUSG00000013076	Amotl1	angiomotin-like 1 [Source:MGI Symbol
564.003	0.512729	0.176219	2.90961	0.00180939	0.0226466	ENSMUSG00000029624	Ptcd1	pentatricopeptide repeat domain 1 [Source:MGI Symbol
240.27	0.729787	0.250921	2.90843	0.00181625	0.0227162	ENSMUSG00000001642	Akr1b3	aldo-keto reductase family 1, member B3 (aldose reductase) [Source:MGI Symbol
1371.75	0.429722	0.147828	2.9069	0.00182517	0.0228113	ENSMUSG00000000142	Axin2	axin 2 [Source:MGI Symbol
182.532	0.806414	0.277505	2.90595	0.00183072	0.022848	ENSMUSG00000029312	Klhl8	kelch-like 8 [Source:MGI Symbol
2681.53	0.484415	0.166689	2.90611	0.00182979	0.022848	ENSMUSG00000034135	Sik3	SIK family kinase 3 [Source:MGI Symbol
487.576	0.469013	0.161653	2.90136	0.00185771	0.0231519	ENSMUSG00000047539	Fbxo28	F-box protein 28 [Source:MGI Symbol
1374.69	0.586015	0.201979	2.90137	0.00185766	0.0231519	ENSMUSG00000024350	Dnajc18	DnaJ heat shock protein family (Hsp40) member C18 [Source:MGI Symbol
36.5266	0.860207	0.296729	2.89897	0.00187197	0.0233129	ENSMUSG00000028776	Tinagl1	tubulointerstitial nephritis antigen-like 1 [Source:MGI Symbol
1303.94	0.556633	0.192084	2.89786	0.00187862	0.0233791	ENSMUSG00000021178	Psmc1	protease (prosome, macropain) 26S subunit, ATPase 1 [Source:MGI Symbol
22.2503	1.2239	0.422523	2.89664	0.00188593	0.0234533	ENSMUSG00000042677	Zc3h12a	zinc finger CCCH type containing 12A [Source:MGI Symbol
12361.2	0.631337	0.217992	2.89615	0.00188884	0.0234729	ENSMUSG00000066357	Wdr6	WD repeat domain 6 [Source:MGI Symbol
246.881	0.563154	0.19449	2.89555	0.00189249	0.0235015	ENSMUSG00000109946	Brd3os	bromodomain containing 3, opposite strand [Source:MGI Symbol
32.3671	1.07487	0.371279	2.89505	0.00189547	0.0235219	ENSMUSG00000068762	Gstm6	glutathione S-transferase, mu 6 [Source:MGI Symbol
2031.77	0.671171	0.231867	2.89463	0.00189802	0.0235368	ENSMUSG00000003037	Rab8a	RAB8A, member RAS oncogene family [Source:MGI Symbol
12.8443	1.45264	0.502438	2.89118	0.001919	0.0237801	ENSMUSG00000040212	Emp3	epithelial membrane protein 3 [Source:MGI Symbol
90.5702	0.685022	0.237109	2.88906	0.00193199	0.0239241	ENSMUSG00000079481	Nhsl2	NHS-like 2 [Source:MGI Symbol
144.565	0.621903	0.215282	2.88878	0.00193371	0.0239285	ENSMUSG00000023764	Sfi1	Sfi1 homolog, spindle assembly associated (yeast) [Source:MGI Symbol
33.4794	0.988123	0.342465	2.88532	0.00195506	0.0241755	ENSMUSG00000022383	Ppara	peroxisome proliferator activated receptor alpha [Source:MGI Symbol
2239.32	0.657705	0.228012	2.88452	0.00196004	0.0242199	ENSMUSG00000030284	Creld1	cysteine-rich with EGF-like domains 1 [Source:MGI Symbol
165.161	0.908914	0.315262	2.88305	0.00196925	0.0242995	ENSMUSG00000036334	Igsf10	immunoglobulin superfamily, member 10 [Source:MGI Symbol
15881.7	0.832781	0.288844	2.88316	0.00196856	0.0242995	ENSMUSG00000072235	Tuba1a	tubulin, alpha 1A [Source:MGI Symbol
1522.96	0.63082	0.218921	2.8815	0.00197893	0.0243845	ENSMUSG00000028779	Pef1	penta-EF hand domain containing 1 [Source:MGI Symbol
6.56405	2.08297	0.722871	2.88152	0.00197878	0.0243845	ENSMUSG00000018008	Cyth4	cytohesin 4 [Source:MGI Symbol
4.70279	2.60517	0.904976	2.87872	0.00199647	0.0245833	ENSMUSG00000040829	Zmynd15	zinc finger, MYND-type containing 15 [Source:MGI Symbol
4.45446	2.83166	0.983745	2.87845	0.00199819	0.0245872	ENSMUSG00000086424	Gm15569	predicted gene 15569 [Source:MGI Symbol
160.688	0.609875	0.211963	2.87727	0.00200566	0.0246617	ENSMUSG00000042246	Tmc7	transmembrane channel-like gene family 7 [Source:MGI Symbol
8451.53	0.549694	0.191077	2.87682	0.00200851	0.0246794	ENSMUSG00000023067	Cdkn1a	cyclin-dependent kinase inhibitor 1A (P21) [Source:MGI Symbol
80.9457	0.831978	0.289341	2.87542	0.00201746	0.024772	ENSMUSG00000039382	Wdr45	WD repeat domain 45 [Source:MGI Symbol
69.7493	0.766823	0.266846	2.87366	0.00202873	0.0248929	ENSMUSG00000081058	Hist2h3c2	histone cluster 2, H3c2 [Source:MGI Symbol
246.703	0.651738	0.22687	2.87274	0.00203462	0.024921	ENSMUSG00000028617	Lrrc42	leucine rich repeat containing 42 [Source:MGI Symbol
86.0753	0.711214	0.247582	2.87264	0.0020353	0.024921	ENSMUSG00000028636	Ppcs	phosphopantothenoylcysteine synthetase [Source:MGI Symbol
2223.12	0.544496	0.189523	2.87299	0.00203306	0.024921	ENSMUSG00000047261	Gap43	growth associated protein 43 [Source:MGI Symbol
1358.78	0.77991	0.271591	2.87163	0.0020418	0.0249831	ENSMUSG00000026203	Dnajb2	DnaJ heat shock protein family (Hsp40) member B2 [Source:MGI Symbol
18.8992	1.2993	0.452761	2.86973	0.00205409	0.0251159	ENSMUSG00000026664	Phyh	phytanoyl-CoA hydroxylase [Source:MGI Symbol
94.3024	0.69727	0.242997	2.86946	0.00205584	0.0251197	ENSMUSG00000071037	Camkmt	calmodulin-lysine N-methyltransferase [Source:MGI Symbol
148.565	0.644021	0.22449	2.86881	0.00206007	0.0251515	ENSMUSG00000033788	Dysf	dysferlin [Source:MGI Symbol
571.421	0.697965	0.243329	2.8684	0.00206276	0.0251515	ENSMUSG00000019966	Kitl	kit ligand [Source:MGI Symbol
2088.58	0.777969	0.271209	2.86852	0.00206199	0.0251515	ENSMUSG00000069744	Psmb3	proteasome (prosome, macropain) subunit, beta type 3 [Source:MGI Symbol
4.64516	2.69661	0.940595	2.86692	0.00207246	0.0252523	ENSMUSG00000033715	Akr1c14	aldo-keto reductase family 1, member C14 [Source:MGI Symbol
309.415	0.491662	0.171537	2.86621	0.00207708	0.0252909	ENSMUSG00000035615	Frmpd1	FERM and PDZ domain containing 1 [Source:MGI Symbol
846.976	0.687681	0.240004	2.86529	0.00208311	0.0253467	ENSMUSG00000078584	AU022252	expressed sequence AU022252 [Source:MGI Symbol
969.176	0.767533	0.267972	2.86423	0.00209014	0.0254145	ENSMUSG00000042903	Foxo4	forkhead box O4 [Source:MGI Symbol
315.468	0.50401	0.176089	2.86225	0.00210323	0.0255559	ENSMUSG00000045287	Rtn4rl1	reticulon 4 receptor-like 1 [Source:MGI Symbol
348.625	0.833781	0.291423	2.86107	0.00211106	0.0256332	ENSMUSG00000054612	Mgmt	O-6-methylguanine-DNA methyltransferase [Source:MGI Symbol
519.928	0.686044	0.240012	2.85838	0.00212905	0.0258218	ENSMUSG00000029600	Rita1	RBPJ interacting and tubulin associated 1 [Source:MGI Symbol
145.712	0.656359	0.22965	2.85809	0.00213102	0.0258218	ENSMUSG00000108348	Gm42372	predicted gene, 42372 [Source:MGI Symbol
329.816	0.594499	0.207991	2.8583	0.00212961	0.0258218	ENSMUSG00000039031	Arhgap18	Rho GTPase activating protein 18 [Source:MGI Symbol
3636.36	0.546387	0.191278	2.85651	0.00214162	0.0259323	ENSMUSG00000049775	Tmsb4x	thymosin, beta 4, X chromosome [Source:MGI Symbol
640.372	0.510978	0.178908	2.85609	0.00214443	0.0259484	ENSMUSG00000017453	Pipox	pipecolic acid oxidase [Source:MGI Symbol
46.4994	0.860839	0.301504	2.85515	0.00215081	0.0259816	ENSMUSG00000027907	S100a11	S100 calcium binding protein A11 [Source:MGI Symbol
1575.43	0.602858	0.211172	2.85481	0.00215312	0.0259816	ENSMUSG00000002083	Bbc3	BCL2 binding component 3 [Source:MGI Symbol
3132.08	0.459361	0.160903	2.8549	0.00215254	0.0259816	ENSMUSG00000034354	Mtmr3	myotubularin related protein 3 [Source:MGI Symbol
5515.33	0.541216	0.189577	2.85485	0.00215284	0.0259816	ENSMUSG00000006575	Rundc3a	RUN domain containing 3A [Source:MGI Symbol
619.778	0.56371	0.197487	2.85442	0.00215578	0.0259957	ENSMUSG00000030990	Pgap2	post-GPI attachment to proteins 2 [Source:MGI Symbol
737.462	0.480903	0.168499	2.85404	0.00215833	0.0260085	ENSMUSG00000102869	2900097C17Rik	RIKEN cDNA 2900097C17 gene [Source:MGI Symbol
592.863	0.550403	0.192928	2.8529	0.00216611	0.0260844	ENSMUSG00000050812	AI314180	expressed sequence AI314180 [Source:MGI Symbol
210.829	0.673792	0.236365	2.85064	0.00218158	0.0262526	ENSMUSG00000057604	Lmcd1	LIM and cysteine-rich domains 1 [Source:MGI Symbol
258.187	0.557895	0.195757	2.84994	0.00218639	0.0262743	ENSMUSG00000054423	Cadps	Ca2+-dependent secretion activator [Source:MGI Symbol
533.846	0.503143	0.176538	2.85005	0.00218563	0.0262743	ENSMUSG00000014164	Klhl3	kelch-like 3 [Source:MGI Symbol
42.0625	0.938112	0.329339	2.84847	0.00219648	0.0263774	ENSMUSG00000022217	Emc9	ER membrane protein complex subunit 9 [Source:MGI Symbol
32.675	0.992367	0.348599	2.84673	0.00220853	0.0265039	ENSMUSG00000020660	Pomc	pro-opiomelanocortin-alpha [Source:MGI Symbol
73.469	0.939456	0.330198	2.84513	0.00221967	0.0266193	ENSMUSG00000118132	NA	NA
4887.28	0.584241	0.205403	2.84437	0.002225	0.0266649	ENSMUSG00000042429	Adora1	adenosine A1 receptor [Source:MGI Symbol
510.458	0.589428	0.207251	2.84403	0.00222736	0.0266749	ENSMUSG00000014547	Wdfy2	WD repeat and FYVE domain containing 2 [Source:MGI Symbol
2734.83	0.487798	0.171845	2.83859	0.00226567	0.0271152	ENSMUSG00000024941	Scyl1	SCY1-like 1 (S. cerevisiae) [Source:MGI Symbol
622.572	0.569152	0.200664	2.83635	0.00228161	0.0272873	ENSMUSG00000048440	Cyp4f16	cytochrome P450, family 4, subfamily f, polypeptide 16 [Source:MGI Symbol
131.397	0.704052	0.248275	2.83577	0.00228575	0.027318	ENSMUSG00000018425	Dhx40	DEAH (Asp-Glu-Ala-His) box polypeptide 40 [Source:MGI Symbol
175.988	0.573398	0.202298	2.83442	0.00229545	0.0274152	ENSMUSG00000026273	Mterf4	mitochondrial transcription termination factor 4 [Source:MGI Symbol
534.414	0.541259	0.191016	2.83358	0.00230152	0.027469	ENSMUSG00000029559	2210016L21Rik	RIKEN cDNA 2210016L21 gene [Source:MGI Symbol
4846.65	0.699686	0.247289	2.82943	0.00233154	0.0277927	ENSMUSG00000005881	Ergic3	ERGIC and golgi 3 [Source:MGI Symbol
3609.47	0.605627	0.214048	2.82939	0.00233182	0.0277927	ENSMUSG00000021939	Ctsb	cathepsin B [Source:MGI Symbol
916.502	0.531638	0.187996	2.82792	0.00234261	0.0279023	ENSMUSG00000004565	Pnpla6	patatin-like phospholipase domain containing 6 [Source:MGI Symbol
220.043	0.541418	0.191538	2.82669	0.0023516	0.0279903	ENSMUSG00000022641	Bbx	bobby sox HMG box containing [Source:MGI Symbol
178.517	0.498225	0.176383	2.82467	0.00236645	0.0281479	ENSMUSG00000017734	Dbndd2	dysbindin (dystrobrevin binding protein 1) domain containing 2 [Source:MGI Symbol
10.2466	1.53881	0.545014	2.82343	0.00237566	0.0282383	ENSMUSG00000086298	Gm11716	predicted gene 11716 [Source:MGI Symbol
917.163	0.572957	0.202997	2.82248	0.00238265	0.0283021	ENSMUSG00000020605	Hs1bp3	HCLS1 binding protein 3 [Source:MGI Symbol
980.23	0.570982	0.202327	2.82208	0.00238567	0.0283187	ENSMUSG00000005823	Gpr108	G protein-coupled receptor 108 [Source:MGI Symbol
8022.38	0.408676	0.144895	2.8205	0.00239742	0.0284308	ENSMUSG00000037242	Clic4	chloride intracellular channel 4 (mitochondrial) [Source:MGI Symbol
256.384	0.65079	0.230764	2.82016	0.00239999	0.0284308	ENSMUSG00000028958	Tmub1	transmembrane and ubiquitin-like domain containing 1 [Source:MGI Symbol
2421.89	0.681729	0.241721	2.82031	0.00239883	0.0284308	ENSMUSG00000038508	Gdf15	growth differentiation factor 15 [Source:MGI Symbol
793.878	0.55616	0.197255	2.81949	0.00240498	0.0284513	ENSMUSG00000042216	Sgsm1	small G protein signaling modulator 1 [Source:MGI Symbol
599.52	0.55879	0.198181	2.81959	0.00240426	0.0284513	ENSMUSG00000024924	Vldlr	very low density lipoprotein receptor [Source:MGI Symbol
198.233	0.689602	0.244614	2.81914	0.00240762	0.0284633	ENSMUSG00000033595	Lgi3	leucine-rich repeat LGI family, member 3 [Source:MGI Symbol
28.9471	0.945088	0.335354	2.81819	0.0024148	0.0285289	ENSMUSG00000034949	Zfr2	zinc finger RNA binding protein 2 [Source:MGI Symbol
881.539	0.454693	0.161424	2.81676	0.00242551	0.0286146	ENSMUSG00000001054	Rmnd5b	required for meiotic nuclear division 5 homolog B [Source:MGI Symbol
3.18357	3.27186	1.16165	2.81657	0.00242697	0.0286146	ENSMUSG00000041165	Spem1	sperm maturation 1 [Source:MGI Symbol
76.1104	0.774085	0.274821	2.81669	0.00242608	0.0286146	ENSMUSG00000020937	Plcd3	phospholipase C, delta 3 [Source:MGI Symbol
253.217	0.840921	0.298769	2.81462	0.00244172	0.0287692	ENSMUSG00000048796	Cyb561d1	cytochrome b-561 domain containing 1 [Source:MGI Symbol
43.7202	0.924429	0.328637	2.81292	0.00245468	0.0288645	ENSMUSG00000029699	Ssc4d	scavenger receptor cysteine rich family, 4 domains [Source:MGI Symbol
118.829	0.62079	0.220693	2.81291	0.00245476	0.0288645	ENSMUSG00000087380	2210408F21Rik	RIKEN cDNA 2210408F21 gene [Source:MGI Symbol
718.815	0.509289	0.181039	2.81314	0.00245299	0.0288645	ENSMUSG00000020832	Eral1	Era (G-protein)-like 1 (E. coli) [Source:MGI Symbol
19.6024	1.24511	0.442937	2.81104	0.00246911	0.0290137	ENSMUSG00000103119	Gm37583	predicted gene, 37583 [Source:MGI Symbol
3.2119	3.24802	1.15566	2.81052	0.00247304	0.0290404	ENSMUSG00000014030	Pax5	paired box 5 [Source:MGI Symbol
3205.33	0.601486	0.21406	2.8099	0.00247783	0.029077	ENSMUSG00000027465	Tbc1d20	TBC1 domain family, member 20 [Source:MGI Symbol
190.25	0.571453	0.203443	2.8089	0.00248552	0.0291477	ENSMUSG00000025353	Ormdl2	ORM1-like 2 (S. cerevisiae) [Source:MGI Symbol
721.724	0.624248	0.222291	2.80825	0.00249061	0.029166	ENSMUSG00000034457	Eda2r	ectodysplasin A2 receptor [Source:MGI Symbol
1659.3	0.493954	0.175906	2.80806	0.00249208	0.029166	ENSMUSG00000048988	Elfn1	leucine rich repeat and fibronectin type III, extracellular 1 [Source:MGI Symbol
72.2375	0.737068	0.262468	2.80822	0.00249084	0.029166	ENSMUSG00000032578	Cish	cytokine inducible SH2-containing protein [Source:MGI Symbol
5073.17	0.713286	0.254107	2.80703	0.00250004	0.0292395	ENSMUSG00000006998	Psmd2	proteasome (prosome, macropain) 26S subunit, non-ATPase, 2 [Source:MGI Symbol
1284.75	0.842749	0.300621	2.80336	0.00252865	0.0295545	ENSMUSG00000039886	Tmem120a	transmembrane protein 120A [Source:MGI Symbol
36.0643	0.887477	0.316665	2.80258	0.00253482	0.0296068	ENSMUSG00000015134	Aldh1a3	aldehyde dehydrogenase family 1, subfamily A3 [Source:MGI Symbol
257.642	0.60925	0.217503	2.80111	0.00254635	0.0297216	ENSMUSG00000009772	Nuak2	NUAK family, SNF1-like kinase, 2 [Source:MGI Symbol
7042.27	0.710495	0.253861	2.79876	0.00256495	0.0299187	ENSMUSG00000014867	Surf4	surfeit gene 4 [Source:MGI Symbol
9533.28	0.54235	0.193849	2.79779	0.00257266	0.0299887	ENSMUSG00000058793	Cds2	CDP-diacylglycerol synthase (phosphatidate cytidylyltransferase) 2 [Source:MGI Symbol
39.2986	0.849025	0.303634	2.79621	0.00258529	0.0300357	ENSMUSG00000049598	Vsig8	V-set and immunoglobulin domain containing 8 [Source:MGI Symbol
17.3063	1.28273	0.45871	2.79639	0.00258384	0.0300357	ENSMUSG00000030592	Ryr1	ryanodine receptor 1, skeletal muscle [Source:MGI Symbol
1692.46	0.446843	0.159767	2.79684	0.00258029	0.0300357	ENSMUSG00000020611	Gna13	guanine nucleotide binding protein, alpha 13 [Source:MGI Symbol
18.662	1.13746	0.406763	2.79638	0.00258393	0.0300357	ENSMUSG00000021509	Slc25a48	solute carrier family 25, member 48 [Source:MGI Symbol
172.879	0.553014	0.197729	2.79683	0.00258036	0.0300357	ENSMUSG00000011589	Fsd1	fibronectin type 3 and SPRY domain-containing protein [Source:MGI Symbol
1422.46	0.688744	0.246366	2.79562	0.00259005	0.0300603	ENSMUSG00000028914	Casp9	caspase 9 [Source:MGI Symbol
1092.03	0.557011	0.199262	2.79537	0.00259199	0.0300603	ENSMUSG00000009090	Ap1b1	adaptor protein complex AP-1, beta 1 subunit [Source:MGI Symbol
565.836	0.60226	0.215455	2.79529	0.00259267	0.0300603	ENSMUSG00000039646	Vasn	vasorin [Source:MGI Symbol
608.784	0.718638	0.25711	2.79505	0.00259455	0.0300603	ENSMUSG00000022947	Cbr3	carbonyl reductase 3 [Source:MGI Symbol
641.604	0.486666	0.174128	2.79487	0.002596	0.0300603	ENSMUSG00000040018	Cox15	cytochrome c oxidase assembly protein 15 [Source:MGI Symbol
3378.82	0.725054	0.259444	2.79465	0.00259781	0.0300614	ENSMUSG00000029616	Erp29	endoplasmic reticulum protein 29 [Source:MGI Symbol
1210.63	0.607582	0.217432	2.79435	0.0026002	0.0300691	ENSMUSG00000030881	Arfip2	ADP-ribosylation factor interacting protein 2 [Source:MGI Symbol
3.70275	2.96867	1.06414	2.78974	0.00263755	0.0304809	ENSMUSG00000050824	Sstr5	somatostatin receptor 5 [Source:MGI Symbol
150.852	0.567954	0.203633	2.7891	0.0026427	0.0305154	ENSMUSG00000036073	Galt	galactose-1-phosphate uridyl transferase [Source:MGI Symbol
871.03	0.528995	0.189676	2.78894	0.00264403	0.0305154	ENSMUSG00000020149	Rab1a	RAB1A, member RAS oncogene family [Source:MGI Symbol
307.006	0.490425	0.175865	2.78864	0.00264649	0.0305236	ENSMUSG00000053819	Camk2d	calcium/calmodulin-dependent protein kinase II, delta [Source:MGI Symbol
641.341	0.73996	0.265675	2.78521	0.00267468	0.0308285	ENSMUSG00000062753	AI413582	expressed sequence AI413582 [Source:MGI Symbol
1187.07	0.578825	0.208202	2.78011	0.00271706	0.0312587	ENSMUSG00000034259	Exosc4	exosome component 4 [Source:MGI Symbol
4.15871	2.7549	0.990947	2.78007	0.00271737	0.0312587	ENSMUSG00000059043	Olfr15	olfactory receptor 15 [Source:MGI Symbol
6712.64	0.515348	0.185363	2.78021	0.00271621	0.0312587	ENSMUSG00000022517	Mgrn1	mahogunin, ring finger 1 [Source:MGI Symbol
673.564	0.676233	0.243306	2.77936	0.00272333	0.0313066	ENSMUSG00000027610	Gss	glutathione synthetase [Source:MGI Symbol
6364.55	0.670111	0.241144	2.77888	0.00272734	0.0313116	ENSMUSG00000006299	Aamp	angio-associated migratory protein [Source:MGI Symbol
8.58022	1.73532	0.624432	2.77904	0.00272603	0.0313116	ENSMUSG00000050315	Synpo2	synaptopodin 2 [Source:MGI Symbol
90.2727	0.889804	0.320314	2.77791	0.00273551	0.0313848	ENSMUSG00000115338	Pnp	purine-nucleoside phosphorylase [Source:MGI Symbol
3732.24	0.571209	0.205673	2.77727	0.00274087	0.0314257	ENSMUSG00000040356	Skiv2l	superkiller viralicidic activity 2-like (S. cerevisiae) [Source:MGI Symbol
383.907	0.637826	0.229757	2.77609	0.00275085	0.0315194	ENSMUSG00000028643	Svbp	small vasohibin binding protein [Source:MGI Symbol
667.567	0.572539	0.206417	2.7737	0.0027711	0.0316954	ENSMUSG00000027429	Sec23b	SEC23 homolog B, COPII coat complex component [Source:MGI Symbol
777.897	0.475777	0.171524	2.77382	0.00277012	0.0316954	ENSMUSG00000025133	Ints4	integrator complex subunit 4 [Source:MGI Symbol
8.04877	1.84166	0.663986	2.77364	0.00277164	0.0316954	ENSMUSG00000091144	Phf11c	PHD finger protein 11C [Source:MGI Symbol
34.4429	0.969667	0.349666	2.77312	0.00277604	0.0317249	ENSMUSG00000030616	Sytl2	synaptotagmin-like 2 [Source:MGI Symbol
49.3515	0.866082	0.312635	2.77026	0.00280057	0.0319843	ENSMUSG00000025723	Nmb	neuromedin B [Source:MGI Symbol
2056.18	0.49648	0.179295	2.76906	0.00281088	0.0320811	ENSMUSG00000021494	Ddx41	DEAD (Asp-Glu-Ala-Asp) box polypeptide 41 [Source:MGI Symbol
1992.3	0.634068	0.229268	2.76562	0.00284077	0.032401	ENSMUSG00000031156	Slc35a2	solute carrier family 35 (UDP-galactose transporter), member A2 [Source:MGI Symbol
1922.73	0.757377	0.273912	2.76504	0.00284578	0.0324371	ENSMUSG00000025278	Flnb	filamin, beta [Source:MGI Symbol
1204.28	0.495314	0.179154	2.76473	0.00284849	0.0324468	ENSMUSG00000037754	Ppp1r16b	protein phosphatase 1, regulatory (inhibitor) subunit 16B [Source:MGI Symbol
153.024	0.547498	0.19807	2.76416	0.00285349	0.0324826	ENSMUSG00000034532	Fbxo16	F-box protein 16 [Source:MGI Symbol
11687.4	0.528927	0.191385	2.76369	0.00285763	0.0324949	ENSMUSG00000038776	Ephx1	epoxide hydrolase 1, microsomal [Source:MGI Symbol
200.896	0.690577	0.249882	2.76361	0.00285829	0.0324949	ENSMUSG00000032593	Amigo3	adhesion molecule with Ig like domain 3 [Source:MGI Symbol
462.73	0.639062	0.231284	2.7631	0.00286272	0.0325241	ENSMUSG00000071647	Eml3	echinoderm microtubule associated protein like 3 [Source:MGI Symbol
61.7157	0.832697	0.301428	2.76251	0.00286794	0.032557	ENSMUSG00000030614	Tmem126b	transmembrane protein 126B [Source:MGI Symbol
1306.02	0.537525	0.19459	2.76235	0.00286933	0.032557	ENSMUSG00000049305	Ccdc71	coiled-coil domain containing 71 [Source:MGI Symbol
21.5006	1.14772	0.415589	2.76166	0.00287543	0.032605	ENSMUSG00000028597	Gpx7	glutathione peroxidase 7 [Source:MGI Symbol
769.337	1.45087	0.525626	2.76028	0.00288761	0.0327219	ENSMUSG00000026204	Ptprn	protein tyrosine phosphatase, receptor type, N [Source:MGI Symbol
148.323	0.564239	0.204511	2.75896	0.00289925	0.0328326	ENSMUSG00000010057	Nprl2	nitrogen permease regulator-like 2 [Source:MGI Symbol
290.364	0.548249	0.198818	2.75754	0.0029119	0.0329545	ENSMUSG00000021039	Snw1	SNW domain containing 1 [Source:MGI Symbol
1718.06	0.660344	0.239533	2.75679	0.00291856	0.0330084	ENSMUSG00000002963	Pnkp	polynucleotide kinase 3'- phosphatase [Source:MGI Symbol
1618.15	0.557182	0.202137	2.75646	0.00292155	0.0330208	ENSMUSG00000032840	2410131K14Rik	RIKEN cDNA 2410131K14 gene [Source:MGI Symbol
5281.96	0.409028	0.148404	2.75618	0.00292403	0.0330276	ENSMUSG00000000131	Xpo6	exportin 6 [Source:MGI Symbol
86.672	0.73274	0.265879	2.75591	0.00292642	0.0330333	ENSMUSG00000020319	Wdpcp	WD repeat containing planar cell polarity effector [Source:MGI Symbol
9.43943	1.62025	0.587984	2.7556	0.00292924	0.0330437	ENSMUSG00000020787	P2rx1	purinergic receptor P2X, ligand-gated ion channel, 1 [Source:MGI Symbol
881.941	0.437611	0.158833	2.75516	0.00293313	0.0330486	ENSMUSG00000016831	Tox4	TOX high mobility group box family member 4 [Source:MGI Symbol
28.3782	0.921337	0.334408	2.75513	0.00293345	0.0330486	ENSMUSG00000039632	Ccdc151	coiled-coil domain containing 151 [Source:MGI Symbol
530.673	0.488179	0.17725	2.75419	0.0029419	0.0331224	ENSMUSG00000024423	Impact	impact, RWD domain protein [Source:MGI Symbol
2.72965	3.61952	1.31435	2.75384	0.00294506	0.0331367	ENSMUSG00000053886	Sh2d4a	SH2 domain containing 4A [Source:MGI Symbol
431.898	0.49714	0.180559	2.75333	0.00294958	0.0331662	ENSMUSG00000062901	Klhl24	kelch-like 24 [Source:MGI Symbol
638.035	0.434463	0.157909	2.75135	0.00296747	0.0333459	ENSMUSG00000030727	Rabep2	rabaptin, RAB GTPase binding effector protein 2 [Source:MGI Symbol
5699.31	0.502656	0.182851	2.74899	0.00298896	0.0335653	ENSMUSG00000030647	Ndufc2	NADH dehydrogenase (ubiquinone) 1, subcomplex unknown, 2 [Source:MGI Symbol
604.94	0.508488	0.184987	2.74878	0.00299083	0.0335653	ENSMUSG00000034152	Exoc3	exocyst complex component 3 [Source:MGI Symbol
848.428	0.509954	0.185623	2.74725	0.00300482	0.0336791	ENSMUSG00000029103	Lrpap1	low density lipoprotein receptor-related protein associated protein 1 [Source:MGI Symbol
232.961	0.655439	0.238567	2.7474	0.00300351	0.0336791	ENSMUSG00000025645	Ccdc51	coiled-coil domain containing 51 [Source:MGI Symbol
694.657	0.47729	0.173906	2.74453	0.00302985	0.0339378	ENSMUSG00000020272	Stk10	serine/threonine kinase 10 [Source:MGI Symbol
5.73739	2.18269	0.796339	2.7409	0.00306355	0.0342934	ENSMUSG00000037872	Ackr1	atypical chemokine receptor 1 (Duffy blood group) [Source:MGI Symbol
1647.68	0.61438	0.224177	2.7406	0.00306631	0.0343023	ENSMUSG00000024856	Cdk2ap2	CDK2-associated protein 2 [Source:MGI Symbol
531.349	0.743308	0.271263	2.74018	0.0030703	0.034325	ENSMUSG00000063445	Nmral1	NmrA-like family domain containing 1 [Source:MGI Symbol
8.94609	1.64112	0.599441	2.73775	0.00309305	0.0345571	ENSMUSG00000032500	Dclk3	doublecortin-like kinase 3 [Source:MGI Symbol
5.26813	2.59842	0.949521	2.73656	0.00310429	0.0346164	ENSMUSG00000027555	Car13	carbonic anhydrase 13 [Source:MGI Symbol
311.489	0.648812	0.237056	2.73696	0.00310051	0.0346164	ENSMUSG00000030754	Copb1	coatomer protein complex, subunit beta 1 [Source:MGI Symbol
918.573	0.527623	0.192801	2.73662	0.00310369	0.0346164	ENSMUSG00000031465	Angpt2	angiopoietin 2 [Source:MGI Symbol
1887.31	0.537972	0.196756	2.73421	0.00312651	0.034842	ENSMUSG00000021185	Dglucy	D-glutamate cyclase [Source:MGI Symbol
622.534	0.424092	0.155123	2.73391	0.00312932	0.034851	ENSMUSG00000026442	Nfasc	neurofascin [Source:MGI Symbol
729.992	0.529091	0.193554	2.73356	0.0031327	0.0348665	ENSMUSG00000026229	Psmd1	proteasome (prosome, macropain) 26S subunit, non-ATPase, 1 [Source:MGI Symbol
3.73308	2.93948	1.07556	2.73298	0.00313816	0.0349051	ENSMUSG00000025017	Pik3ap1	phosphoinositide-3-kinase adaptor protein 1 [Source:MGI Symbol
2117.87	0.581307	0.212739	2.73249	0.0031429	0.0349356	ENSMUSG00000003363	Pld3	phospholipase D family, member 3 [Source:MGI Symbol
394.188	0.423739	0.155221	2.72991	0.00316758	0.0351875	ENSMUSG00000029428	Stx2	syntaxin 2 [Source:MGI Symbol
12.6405	1.37735	0.504714	2.72897	0.00317666	0.0352659	ENSMUSG00000039745	Htatip2	HIV-1 Tat interactive protein 2 [Source:MGI Symbol
1499.91	0.44258	0.162281	2.72724	0.00319334	0.0354286	ENSMUSG00000020936	Nmt1	N-myristoyltransferase 1 [Source:MGI Symbol
82.4072	0.646984	0.237285	2.72661	0.0031994	0.0354734	ENSMUSG00000022151	Ttc33	tetratricopeptide repeat domain 33 [Source:MGI Symbol
86.3882	0.645575	0.23681	2.72613	0.00320408	0.0354803	ENSMUSG00000067369	Trmt2b	TRM2 tRNA methyltransferase 2B [Source:MGI Symbol
726.7	0.508805	0.18663	2.72627	0.0032027	0.0354803	ENSMUSG00000029009	Mthfr	methylenetetrahydrofolate reductase [Source:MGI Symbol
3.16817	3.28137	1.20415	2.72505	0.00321455	0.0355737	ENSMUSG00000101628	Gm28177	predicted gene 28177 [Source:MGI Symbol
37.0777	0.908017	0.333258	2.72466	0.00321835	0.0355932	ENSMUSG00000022408	Fam83f	family with sequence similarity 83, member F [Source:MGI Symbol
22.2206	1.16573	0.427916	2.72419	0.00322293	0.0356213	ENSMUSG00000115969	AC119264.1	NA
104.53	0.588102	0.215939	2.72347	0.00323	0.0356769	ENSMUSG00000035376	Hacd2	3-hydroxyacyl-CoA dehydratase 2 [Source:MGI Symbol
2538.89	0.447348	0.16435	2.72193	0.00324511	0.0358212	ENSMUSG00000009739	Pou6f1	POU domain, class 6, transcription factor 1 [Source:MGI Symbol
108.89	0.597312	0.219489	2.72138	0.00325051	0.0358582	ENSMUSG00000044715	Gskip	GSK3B interacting protein [Source:MGI Symbol
738.256	0.751303	0.276199	2.72015	0.00326264	0.0359327	ENSMUSG00000021990	Spata13	spermatogenesis associated 13 [Source:MGI Symbol
154.143	0.583794	0.214625	2.72007	0.00326343	0.0359327	ENSMUSG00000037958	Nsrp1	nuclear speckle regulatory protein 1 [Source:MGI Symbol
368.652	0.579299	0.212952	2.72032	0.0032609	0.0359327	ENSMUSG00000001288	Rarg	retinoic acid receptor, gamma [Source:MGI Symbol
2845.57	0.479887	0.17662	2.71705	0.00329329	0.0362386	ENSMUSG00000004270	Lpcat3	lysophosphatidylcholine acyltransferase 3 [Source:MGI Symbol
121.962	0.574285	0.2115	2.71529	0.00331085	0.036386	ENSMUSG00000010505	Myt1	myelin transcription factor 1 [Source:MGI Symbol
1031.38	0.592019	0.218016	2.71548	0.00330899	0.036386	ENSMUSG00000024847	Aip	aryl-hydrocarbon receptor-interacting protein [Source:MGI Symbol
102.97	0.621575	0.229029	2.71396	0.00332418	0.0365096	ENSMUSG00000028383	Hsdl2	hydroxysteroid dehydrogenase like 2 [Source:MGI Symbol
2006	0.624669	0.230198	2.71361	0.00332769	0.0365252	ENSMUSG00000001755	Coasy	Coenzyme A synthase [Source:MGI Symbol
99.9756	0.612118	0.225756	2.71142	0.00334982	0.036745	ENSMUSG00000054021	Sirt5	sirtuin 5 [Source:MGI Symbol
2167.26	0.499399	0.184217	2.71092	0.00335481	0.0367767	ENSMUSG00000038023	Atp6v0a2	ATPase, H+ transporting, lysosomal V0 subunit A2 [Source:MGI Symbol
5925.62	0.583187	0.215164	2.71043	0.00335975	0.0368078	ENSMUSG00000038390	Gpr162	G protein-coupled receptor 162 [Source:MGI Symbol
842.605	0.528543	0.195019	2.71021	0.00336198	0.0368092	ENSMUSG00000039067	Psmd7	proteasome (prosome, macropain) 26S subunit, non-ATPase, 7 [Source:MGI Symbol
61.4057	0.764643	0.28219	2.70968	0.00336741	0.0368456	ENSMUSG00000047281	Sfn	stratifin [Source:MGI Symbol
1254.97	0.451834	0.166882	2.7075	0.00338959	0.0369725	ENSMUSG00000007476	Lrrc8a	leucine rich repeat containing 8A [Source:MGI Symbol
1303.65	0.745671	0.275391	2.70768	0.00338773	0.0369725	ENSMUSG00000028672	Hmgcl	3-hydroxy-3-methylglutaryl-Coenzyme A lyase [Source:MGI Symbol
5.47897	2.21849	0.819292	2.70782	0.00338636	0.0369725	ENSMUSG00000066975	Cryba4	crystallin, beta A4 [Source:MGI Symbol
12752.1	0.662826	0.244746	2.70822	0.00338222	0.0369725	ENSMUSG00000007891	Ctsd	cathepsin D [Source:MGI Symbol
65.6847	0.690797	0.255139	2.70754	0.00338923	0.0369725	ENSMUSG00000053226	Dand5	DAN domain family member 5, BMP antagonist [Source:MGI Symbol
103.878	0.618267	0.228395	2.70701	0.00339458	0.0370039	ENSMUSG00000010051	Hyal1	hyaluronoglucosaminidase 1 [Source:MGI Symbol
299.964	0.490652	0.181357	2.70545	0.00341064	0.0371558	ENSMUSG00000053334	Ficd	FIC domain containing [Source:MGI Symbol
159.01	0.574549	0.212523	2.70347	0.00343095	0.0373538	ENSMUSG00000022244	Amacr	alpha-methylacyl-CoA racemase [Source:MGI Symbol
1812.3	0.489883	0.181265	2.70258	0.00344023	0.0374273	ENSMUSG00000030095	Tmem43	transmembrane protein 43 [Source:MGI Symbol
717.245	0.625175	0.231358	2.7022	0.00344413	0.0374273	ENSMUSG00000075702	Selenom	selenoprotein M [Source:MGI Symbol
715.014	0.643386	0.238083	2.70236	0.00344248	0.0374273	ENSMUSG00000034108	Ccs	copper chaperone for superoxide dismutase [Source:MGI Symbol
66.9896	0.754095	0.279119	2.70169	0.00344938	0.0374611	ENSMUSG00000061322	Dnaic1	dynein, axonemal, intermediate chain 1 [Source:MGI Symbol
50.2303	0.835722	0.309391	2.70118	0.00345465	0.0374951	ENSMUSG00000073421	H2-Ab1	histocompatibility 2, class II antigen A, beta 1 [Source:MGI Symbol
13.9156	1.40863	0.521655	2.70031	0.00346374	0.0375704	ENSMUSG00000019301	Hsd17b1	hydroxysteroid (17-beta) dehydrogenase 1 [Source:MGI Symbol
848.751	0.732206	0.271226	2.69962	0.00347098	0.0376256	ENSMUSG00000024327	Slc39a7	solute carrier family 39 (zinc transporter), member 7 [Source:MGI Symbol
21.8717	1.08632	0.402492	2.69899	0.0034775	0.0376729	ENSMUSG00000052248	Zeb2os	zinc finger E-box binding homeobox 2, opposite strand [Source:MGI Symbol
343.163	0.588921	0.218327	2.69742	0.00349391	0.0378272	ENSMUSG00000042992	Borcs5	BLOC-1 related complex subunit 5 [Source:MGI Symbol
492.171	0.590509	0.218942	2.6971	0.00349733	0.0378408	ENSMUSG00000019916	P4ha1	procollagen-proline, 2-oxoglutarate 4-dioxygenase (proline 4-hydroxylase), alpha 1 polypeptide [Source:MGI Symbol
164.211	0.519652	0.192796	2.69535	0.00351574	0.0380165	ENSMUSG00000097848	Gm807	predicted gene 807 [Source:MGI Symbol
993.827	0.649422	0.241028	2.69438	0.00352595	0.038065	ENSMUSG00000013622	Atraid	all-trans retinoic acid induced differentiation factor [Source:MGI Symbol
1254.31	0.531082	0.197089	2.69463	0.00352333	0.038065	ENSMUSG00000031916	Cog8	component of oligomeric golgi complex 8 [Source:MGI Symbol
24.3729	0.968253	0.35937	2.69431	0.00352676	0.038065	ENSMUSG00000032492	Pth1r	parathyroid hormone 1 receptor [Source:MGI Symbol
40.4233	0.871439	0.32352	2.69361	0.00353409	0.0381207	ENSMUSG00000113679	Gm10432	predicted gene 10432 [Source:MGI Symbol
426.944	0.521933	0.193805	2.69308	0.00353975	0.0381581	ENSMUSG00000038503	Mesd	mesoderm development LRP chaperone [Source:MGI Symbol
499.266	0.544007	0.202137	2.69128	0.0035589	0.0383409	ENSMUSG00000029098	Acox3	acyl-Coenzyme A oxidase 3, pristanoyl [Source:MGI Symbol
86.7529	0.60553	0.225038	2.69078	0.00356422	0.0383746	ENSMUSG00000038302	Afg1l	AFG1 like ATPase [Source:MGI Symbol
3012.64	0.566899	0.210813	2.68911	0.00358214	0.0385439	ENSMUSG00000029781	Fkbp9	FK506 binding protein 9 [Source:MGI Symbol
4074.29	0.703212	0.261619	2.68792	0.00359494	0.0386577	ENSMUSG00000004849	Ap1s1	adaptor protein complex AP-1, sigma 1 [Source:MGI Symbol
1671.98	0.379141	0.141066	2.68769	0.00359742	0.0386607	ENSMUSG00000052712	BC004004	cDNA sequence BC004004 [Source:MGI Symbol
1118.7	0.580513	0.216017	2.68735	0.00360105	0.0386759	ENSMUSG00000005981	Trap1	TNF receptor-associated protein 1 [Source:MGI Symbol
193.938	0.684025	0.25468	2.68582	0.00361758	0.0388295	ENSMUSG00000070461	9230112E08Rik	RIKEN cDNA 9230112E08 gene [Source:MGI Symbol
1639.34	0.576042	0.214629	2.68389	0.00363852	0.0390304	ENSMUSG00000026854	Usp20	ubiquitin specific peptidase 20 [Source:MGI Symbol
74.8233	0.643972	0.24018	2.68121	0.00366784	0.0393207	ENSMUSG00000021814	Anxa7	annexin A7 [Source:MGI Symbol
5.9916	2.14638	0.800651	2.6808	0.00367233	0.0393448	ENSMUSG00000030549	Rhcg	Rhesus blood group-associated C glycoprotein [Source:MGI Symbol
1363.96	0.414228	0.154617	2.67906	0.00369148	0.039503	ENSMUSG00000042628	Zfyve1	zinc finger, FYVE domain containing 1 [Source:MGI Symbol
1730.02	0.660089	0.24639	2.67905	0.00369162	0.039503	ENSMUSG00000023830	Igf2r	insulin-like growth factor 2 receptor [Source:MGI Symbol
20.0705	1.33907	0.499946	2.67843	0.00369846	0.0395521	ENSMUSG00000051043	Gprc5c	G protein-coupled receptor, family C, group 5, member C [Source:MGI Symbol
3554.45	0.587461	0.219404	2.67753	0.00370838	0.0396226	ENSMUSG00000038539	Atf5	activating transcription factor 5 [Source:MGI Symbol
845.966	0.647372	0.241789	2.67742	0.00370959	0.0396226	ENSMUSG00000023277	Twf2	twinfilin actin binding protein 2 [Source:MGI Symbol
96.0821	0.694517	0.259663	2.67468	0.00374	0.0399204	ENSMUSG00000028399	Ptprd	protein tyrosine phosphatase, receptor type, D [Source:MGI Symbol
267.323	0.505466	0.188995	2.6745	0.00374204	0.0399204	ENSMUSG00000024725	Ostf1	osteoclast stimulating factor 1 [Source:MGI Symbol
305.693	0.572103	0.213929	2.67426	0.0037447	0.0399244	ENSMUSG00000029992	Gfpt1	glutamine fructose-6-phosphate transaminase 1 [Source:MGI Symbol
58.1336	0.853757	0.319515	2.67204	0.00376953	0.0401647	ENSMUSG00000032436	Cmtm7	CKLF-like MARVEL transmembrane domain containing 7 [Source:MGI Symbol
118.225	0.570245	0.213433	2.67177	0.00377257	0.0401726	ENSMUSG00000031627	Irf2	interferon regulatory factor 2 [Source:MGI Symbol
6.6777	1.96188	0.734849	2.66977	0.00379517	0.0403887	ENSMUSG00000026479	Lamc2	laminin, gamma 2 [Source:MGI Symbol
636.913	0.497114	0.186257	2.66897	0.0038042	0.0404601	ENSMUSG00000069520	Tmem19	transmembrane protein 19 [Source:MGI Symbol
345.775	0.455801	0.170845	2.66792	0.00381607	0.0405421	ENSMUSG00000041161	Otud3	OTU domain containing 3 [Source:MGI Symbol
3.90649	2.64628	0.991903	2.66788	0.00381654	0.0405421	ENSMUSG00000117964	NA	NA
691.51	0.567973	0.212925	2.66748	0.00382114	0.0405662	ENSMUSG00000089832	Shkbp1	Sh3kbp1 binding protein 1 [Source:MGI Symbol
2579.36	0.475727	0.178405	2.66655	0.00383166	0.0406442	ENSMUSG00000011837	Snapc2	small nuclear RNA activating complex, polypeptide 2 [Source:MGI Symbol
880.644	0.791888	0.297008	2.66622	0.00383545	0.0406442	ENSMUSG00000034105	Tldc1	TBC/LysM associated domain containing 1 [Source:MGI Symbol
857.44	0.573361	0.215043	2.66626	0.003835	0.0406442	ENSMUSG00000040327	Cul9	cullin 9 [Source:MGI Symbol
12082.5	0.591785	0.222008	2.66561	0.00384245	0.0406937	ENSMUSG00000031808	Slc27a1	solute carrier family 27 (fatty acid transporter), member 1 [Source:MGI Symbol
1596.03	0.376348	0.141231	2.66478	0.00385198	0.0407206	ENSMUSG00000030790	Adm	adrenomedullin [Source:MGI Symbol
2749.99	0.609772	0.228808	2.66499	0.0038495	0.0407206	ENSMUSG00000007041	Clic1	chloride intracellular channel 1 [Source:MGI Symbol
136.01	0.717243	0.269149	2.66486	0.00385106	0.0407206	ENSMUSG00000023947	Nfkbie	nuclear factor of kappa light polypeptide gene enhancer in B cells inhibitor, epsilon [Source:MGI Symbol
57.503	0.78291	0.293913	2.66374	0.00386383	0.0408212	ENSMUSG00000024846	Cst6	cystatin E/M [Source:MGI Symbol
1305.15	0.606149	0.227687	2.6622	0.00388154	0.0409835	ENSMUSG00000029001	Fbxo44	F-box protein 44 [Source:MGI Symbol
2148.42	0.663619	0.249391	2.66096	0.0038959	0.0411103	ENSMUSG00000020265	Sumo3	small ubiquitin-like modifier 3 [Source:MGI Symbol
4253.17	0.776448	0.291878	2.66018	0.00390493	0.0411808	ENSMUSG00000017802	Retreg3	reticulophagy regulator family member 3 [Source:MGI Symbol
26.2602	1.29777	0.487919	2.6598	0.0039094	0.0412031	ENSMUSG00000053769	Lysmd1	LysM, putative peptidoglycan-binding, domain containing 1 [Source:MGI Symbol
10.7702	1.47273	0.55394	2.65864	0.00392279	0.0413193	ENSMUSG00000037405	Icam1	intercellular adhesion molecule 1 [Source:MGI Symbol
2881.06	0.409181	0.154041	2.65632	0.00394995	0.0415803	ENSMUSG00000031530	Dusp4	dual specificity phosphatase 4 [Source:MGI Symbol
9.28043	1.55847	0.586761	2.65605	0.00395307	0.0415881	ENSMUSG00000050122	Vwa3b	von Willebrand factor A domain containing 3B [Source:MGI Symbol
1471.67	0.495788	0.186747	2.65486	0.00396702	0.0417097	ENSMUSG00000066440	Zfyve26	zinc finger, FYVE domain containing 26 [Source:MGI Symbol
4.7725	2.47518	0.933022	2.65286	0.0039906	0.0419173	ENSMUSG00000037188	Grhl3	grainyhead like transcription factor 3 [Source:MGI Symbol
161.224	0.572381	0.215766	2.65278	0.00399155	0.0419173	ENSMUSG00000034484	Snx2	sorting nexin 2 [Source:MGI Symbol
2001.14	0.838426	0.316247	2.65117	0.00401062	0.0420923	ENSMUSG00000028447	Dctn3	dynactin 3 [Source:MGI Symbol
1040.43	0.56841	0.214418	2.65095	0.00401334	0.0420955	ENSMUSG00000071711	Mpst	mercaptopyruvate sulfurtransferase [Source:MGI Symbol
3557.7	0.588297	0.222029	2.64964	0.00402892	0.0422083	ENSMUSG00000040964	Arhgef10l	Rho guanine nucleotide exchange factor (GEF) 10-like [Source:MGI Symbol
193.197	0.526024	0.198518	2.64975	0.00402755	0.0422083	ENSMUSG00000018347	Zkscan6	zinc finger with KRAB and SCAN domains 6 [Source:MGI Symbol
23495.6	0.545597	0.206054	2.64783	0.00405046	0.0424025	ENSMUSG00000048578	Mlec	malectin [Source:MGI Symbol
369.814	0.479062	0.180937	2.64768	0.00405231	0.0424025	ENSMUSG00000056698	Elmod3	ELMO/CED-12 domain containing 3 [Source:MGI Symbol
3091.55	0.428465	0.161874	2.64691	0.00406161	0.042449	ENSMUSG00000005625	Psmd4	proteasome (prosome, macropain) 26S subunit, non-ATPase, 4 [Source:MGI Symbol
6136.71	0.765447	0.289185	2.64691	0.00406157	0.042449	ENSMUSG00000018286	Psmb6	proteasome (prosome, macropain) subunit, beta type 6 [Source:MGI Symbol
281.894	0.510169	0.192789	2.64626	0.00406938	0.0424959	ENSMUSG00000013997	Nit1	nitrilase 1 [Source:MGI Symbol
148.11	0.609341	0.230276	2.64613	0.00407095	0.0424959	ENSMUSG00000090291	Lrrc10b	leucine rich repeat containing 10B [Source:MGI Symbol
2585.87	0.494857	0.187082	2.64513	0.00408295	0.0425957	ENSMUSG00000032633	Flcn	folliculin [Source:MGI Symbol
4310.42	0.57135	0.216036	2.6447	0.0040882	0.042625	ENSMUSG00000028041	Adam15	a disintegrin and metallopeptidase domain 15 (metargidin) [Source:MGI Symbol
2959.81	0.499407	0.18886	2.64433	0.00409261	0.0426456	ENSMUSG00000024909	Efemp2	epidermal growth factor-containing fibulin-like extracellular matrix protein 2 [Source:MGI Symbol
526.062	0.63702	0.24104	2.6428	0.00411115	0.0428132	ENSMUSG00000036613	Eipr1	EARP complex and GARP complex interacting protein 1 [Source:MGI Symbol
352.195	0.738116	0.279341	2.64235	0.00411663	0.0428448	ENSMUSG00000032602	Slc25a20	solute carrier family 25 (mitochondrial carnitine/acylcarnitine translocase), member 20 [Source:MGI Symbol
347.839	0.568523	0.215296	2.64066	0.00413722	0.0430079	ENSMUSG00000026307	Scly	selenocysteine lyase [Source:MGI Symbol
425.581	0.551497	0.208844	2.64071	0.00413659	0.0430079	ENSMUSG00000018750	Zbtb4	zinc finger and BTB domain containing 4 [Source:MGI Symbol
788.526	0.472904	0.179116	2.6402	0.00414281	0.0430405	ENSMUSG00000030538	Cib1	calcium and integrin binding 1 (calmyrin) [Source:MGI Symbol
6830.05	0.350896	0.132926	2.63979	0.00414791	0.0430679	ENSMUSG00000032479	Map4	microtubule-associated protein 4 [Source:MGI Symbol
991.402	0.544932	0.206465	2.63934	0.0041534	0.0430993	ENSMUSG00000026812	Tsc1	tuberous sclerosis 1 [Source:MGI Symbol
364.918	0.483418	0.18321	2.6386	0.00416248	0.0431422	ENSMUSG00000003644	Rps6ka1	ribosomal protein S6 kinase polypeptide 1 [Source:MGI Symbol
199.692	0.523978	0.198572	2.63874	0.00416079	0.0431422	ENSMUSG00000056735	A930024E05Rik	RIKEN cDNA A930024E05 gene [Source:MGI Symbol
20.0514	1.18961	0.451041	2.63748	0.00417623	0.0432591	ENSMUSG00000026029	Casp8	caspase 8 [Source:MGI Symbol
252.115	0.570328	0.216367	2.63593	0.00419535	0.0434314	ENSMUSG00000022514	Il1rap	interleukin 1 receptor accessory protein [Source:MGI Symbol
19.8282	1.10219	0.418289	2.63499	0.00420698	0.0435261	ENSMUSG00000020930	Ccdc103	coiled-coil domain containing 103 [Source:MGI Symbol
4.26392	2.52486	0.958434	2.63436	0.00421478	0.0435809	ENSMUSG00000033726	Emx1	empty spiracles homeobox 1 [Source:MGI Symbol
359.806	0.483165	0.183441	2.63389	0.0042206	0.0436154	ENSMUSG00000029470	P2rx4	purinergic receptor P2X, ligand-gated ion channel 4 [Source:MGI Symbol
284.153	0.472763	0.179561	2.63288	0.00423317	0.0437194	ENSMUSG00000022987	Zfp641	zinc finger protein 641 [Source:MGI Symbol
4688.22	0.541802	0.205902	2.63136	0.00425226	0.0438906	ENSMUSG00000021133	Susd6	sushi domain containing 6 [Source:MGI Symbol
4330.62	0.662277	0.251719	2.63102	0.00425641	0.0439076	ENSMUSG00000052456	Asna1	arsA arsenite transporter, ATP-binding, homolog 1 (bacterial) [Source:MGI Symbol
30.5994	0.908697	0.345641	2.62902	0.00428158	0.0441412	ENSMUSG00000015476	Prrt1	proline-rich transmembrane protein 1 [Source:MGI Symbol
295.102	0.618182	0.235197	2.62836	0.00428989	0.0442008	ENSMUSG00000024789	Jak2	Janus kinase 2 [Source:MGI Symbol
2260.22	0.608523	0.231558	2.62795	0.00429504	0.0442278	ENSMUSG00000007036	Abhd16a	abhydrolase domain containing 16A [Source:MGI Symbol
314.781	0.644973	0.245459	2.62762	0.00429925	0.0442451	ENSMUSG00000036833	Pnpla7	patatin-like phospholipase domain containing 7 [Source:MGI Symbol
12.6382	1.53124	0.582936	2.62677	0.00430995	0.0443291	ENSMUSG00000046719	Nxph3	neurexophilin 3 [Source:MGI Symbol
72.9083	0.656149	0.249873	2.62593	0.00432068	0.0444133	ENSMUSG00000024018	Ccdc167	coiled-coil domain containing 167 [Source:MGI Symbol
115.74	0.567204	0.216069	2.6251	0.00433113	0.0444946	ENSMUSG00000040387	Klhl32	kelch-like 32 [Source:MGI Symbol
6365.44	0.694084	0.264475	2.62438	0.00434028	0.0445625	ENSMUSG00000041355	Ssr2	signal sequence receptor, beta [Source:MGI Symbol
262.589	0.829354	0.316067	2.62398	0.00434545	0.0445894	ENSMUSG00000039903	Eva1c	eva-1 homolog C (C. elegans) [Source:MGI Symbol
5624.82	0.505908	0.192836	2.62351	0.00435139	0.0446241	ENSMUSG00000038271	Iffo1	intermediate filament family orphan 1 [Source:MGI Symbol
110.917	0.661634	0.252221	2.62323	0.00435499	0.0446348	ENSMUSG00000028300	3110043O21Rik	RIKEN cDNA 3110043O21 gene [Source:MGI Symbol
27.2983	0.908406	0.346345	2.62284	0.00436003	0.0446603	ENSMUSG00000032297	Celf6	CUGBP, Elav-like family member 6 [Source:MGI Symbol
230.041	0.611879	0.23333	2.62237	0.00436597	0.044695	ENSMUSG00000028039	Efna3	ephrin A3 [Source:MGI Symbol
541.621	0.57603	0.219686	2.62205	0.00437007	0.0447108	ENSMUSG00000032583	Mon1a	MON1 homolog A, secretory traffciking associated [Source:MGI Symbol
359.367	0.540547	0.206184	2.62167	0.004375	0.0447351	ENSMUSG00000021094	Dhrs7	dehydrogenase/reductase (SDR family) member 7 [Source:MGI Symbol
1450.75	0.588965	0.224796	2.62	0.00439647	0.0449282	ENSMUSG00000027163	Commd9	COMM domain containing 9 [Source:MGI Symbol
3290.75	0.407429	0.155599	2.61845	0.00441652	0.0451068	ENSMUSG00000017631	Abr	active BCR-related gene [Source:MGI Symbol
3170.07	0.653872	0.249758	2.61803	0.00442199	0.04511	ENSMUSG00000067071	Hes6	hairy and enhancer of split 6 [Source:MGI Symbol
2587.3	0.696336	0.265961	2.61819	0.00441987	0.04511	ENSMUSG00000002014	Ssr4	signal sequence receptor, delta [Source:MGI Symbol
55.1597	0.702971	0.268576	2.6174	0.00443007	0.0451471	ENSMUSG00000064267	Hvcn1	hydrogen voltage-gated channel 1 [Source:MGI Symbol
109.614	0.886649	0.338759	2.61735	0.00443079	0.0451471	ENSMUSG00000109284	B230311B06Rik	RIKEN cDNA B230311B06 gene [Source:MGI Symbol
7.27434	1.75332	0.669949	2.6171	0.00443404	0.0451538	ENSMUSG00000086798	Gm16222	predicted gene 16222 [Source:MGI Symbol
272.982	0.617243	0.235911	2.61642	0.00444286	0.0452173	ENSMUSG00000023913	Pla2g7	phospholipase A2, group VII (platelet-activating factor acetylhydrolase, plasma) [Source:MGI Symbol
631.806	0.617756	0.236309	2.61419	0.00447194	0.0454738	ENSMUSG00000023707	Ogfod2	2-oxoglutarate and iron-dependent oxygenase domain containing 2 [Source:MGI Symbol
5633.53	0.42764	0.16359	2.61409	0.00447326	0.0454738	ENSMUSG00000051391	Ywhag	tyrosine 3-monooxygenase/tryptophan 5-monooxygenase activation protein, gamma polypeptide [Source:MGI Symbol
1529.81	0.596838	0.228382	2.61334	0.00448315	0.0455215	ENSMUSG00000062234	Gak	cyclin G associated kinase [Source:MGI Symbol
13603.1	0.583044	0.223101	2.61337	0.00448271	0.0455215	ENSMUSG00000036862	Dchs1	dachsous cadherin related 1 [Source:MGI Symbol
3874.99	0.426641	0.163332	2.61211	0.00449927	0.0456586	ENSMUSG00000035325	Sec31a	Sec31 homolog A (S. cerevisiae) [Source:MGI Symbol
16.4396	1.15502	0.442245	2.61172	0.00450445	0.0456846	ENSMUSG00000101191	Gm28809	predicted gene 28809 [Source:MGI Symbol
197.612	0.697137	0.267008	2.61092	0.00451492	0.0457385	ENSMUSG00000078851	Hist3h2a	histone cluster 3, H2a [Source:MGI Symbol
783.445	0.455785	0.174569	2.61092	0.00451499	0.0457385	ENSMUSG00000060450	Rnf14	ring finger protein 14 [Source:MGI Symbol
790.124	0.408091	0.156372	2.60975	0.00453044	0.0458419	ENSMUSG00000031774	Fam192a	family with sequence similarity 192, member A [Source:MGI Symbol
131.08	0.693129	0.265578	2.60989	0.00452861	0.0458419	ENSMUSG00000040631	Dok4	docking protein 4 [Source:MGI Symbol
384.467	0.502547	0.19267	2.60834	0.00454917	0.0459826	ENSMUSG00000027506	Tpd52	tumor protein D52 [Source:MGI Symbol
585.99	0.453	0.173676	2.6083	0.0045496	0.0459826	ENSMUSG00000031021	Tmem9b	TMEM9 domain family, member B [Source:MGI Symbol
381.899	0.431522	0.165493	2.60749	0.00456043	0.0460387	ENSMUSG00000028795	Ccdc28b	coiled coil domain containing 28B [Source:MGI Symbol
4829.52	0.563208	0.21599	2.60757	0.00455939	0.0460387	ENSMUSG00000058569	Tmed9	transmembrane p24 trafficking protein 9 [Source:MGI Symbol
5.74383	2.06049	0.790348	2.60707	0.00456606	0.046069	ENSMUSG00000048126	Col6a3	collagen, type VI, alpha 3 [Source:MGI Symbol
1154.67	0.581728	0.223166	2.60671	0.0045709	0.0460912	ENSMUSG00000034412	Tbc1d10a	TBC1 domain family, member 10a [Source:MGI Symbol
8.31643	1.70426	0.653864	2.60645	0.00457432	0.0460991	ENSMUSG00000030158	Clec12b	C-type lectin domain family 12, member B [Source:MGI Symbol
51.5552	0.794831	0.305048	2.6056	0.00458574	0.0461876	ENSMUSG00000049488	Tmem67	transmembrane protein 67 [Source:MGI Symbol
491.344	0.495998	0.190457	2.60426	0.00460365	0.0463413	ENSMUSG00000021076	Actr10	ARP10 actin-related protein 10 [Source:MGI Symbol
567.74	0.739463	0.283973	2.60399	0.00460732	0.0463515	ENSMUSG00000028684	Urod	uroporphyrinogen decarboxylase [Source:MGI Symbol
8771.38	0.5054	0.194103	2.60378	0.00461016	0.0463534	ENSMUSG00000040479	Dgkz	diacylglycerol kinase zeta [Source:MGI Symbol
285.409	0.536319	0.206154	2.60154	0.00464025	0.0466292	ENSMUSG00000056268	Dennd1b	DENN/MADD domain containing 1B [Source:MGI Symbol
137.283	0.588172	0.226118	2.60118	0.00464523	0.0466294	ENSMUSG00000032308	Ulk3	unc-51-like kinase 3 [Source:MGI Symbol
429.121	0.47977	0.184445	2.60115	0.00464561	0.0466294	ENSMUSG00000034271	Jdp2	Jun dimerization protein 2 [Source:MGI Symbol
96.4768	0.720331	0.277034	2.60016	0.00465903	0.0467105	ENSMUSG00000045237	1110012L19Rik	RIKEN cDNA 1110012L19 gene [Source:MGI Symbol
3052.4	0.6181	0.237699	2.60035	0.00465642	0.0467105	ENSMUSG00000023019	Gpd1	glycerol-3-phosphate dehydrogenase 1 (soluble) [Source:MGI Symbol
736.18	0.394781	0.151851	2.59979	0.00466406	0.0467342	ENSMUSG00000025192	Entpd7	ectonucleoside triphosphate diphosphohydrolase 7 [Source:MGI Symbol
25.2051	1.07731	0.414482	2.59917	0.00467243	0.0467912	ENSMUSG00000058620	Adra2b	adrenergic receptor, alpha 2b [Source:MGI Symbol
228.132	0.535425	0.206033	2.59873	0.00467845	0.0468246	ENSMUSG00000020903	Stx8	syntaxin 8 [Source:MGI Symbol
5931.11	0.573793	0.220934	2.59713	0.00470032	0.0469898	ENSMUSG00000027298	Tyro3	TYRO3 protein tyrosine kinase 3 [Source:MGI Symbol
37.8172	0.864422	0.332832	2.59717	0.00469975	0.0469898	ENSMUSG00000106917	Gm7832	predicted gene 7832 [Source:MGI Symbol
1046.95	0.412389	0.158804	2.59684	0.00470424	0.0470021	ENSMUSG00000026880	Stom	stomatin [Source:MGI Symbol
253.421	0.469257	0.180763	2.59597	0.0047162	0.0470946	ENSMUSG00000020263	Appl2	adaptor protein, phosphotyrosine interaction, PH domain and leucine zipper containing 2 [Source:MGI Symbol
30.4445	0.997558	0.384328	2.59559	0.00472145	0.0471202	ENSMUSG00000073945	Olfr618	olfactory receptor 618 [Source:MGI Symbol
40760.5	0.4854	0.187053	2.59498	0.0047298	0.0471497	ENSMUSG00000004207	Psap	prosaposin [Source:MGI Symbol
15.2895	1.12071	0.431867	2.59504	0.00472901	0.0471497	ENSMUSG00000021319	Sfrp4	secreted frizzled-related protein 4 [Source:MGI Symbol
1251.74	0.383569	0.147938	2.59277	0.00476032	0.0474268	ENSMUSG00000030556	Lrrc28	leucine rich repeat containing 28 [Source:MGI Symbol
628.551	0.748024	0.288621	2.59172	0.00477492	0.0475453	ENSMUSG00000002395	Use1	unconventional SNARE in the ER 1 homolog (S. cerevisiae) [Source:MGI Symbol
430.473	0.551997	0.213006	2.59146	0.00477841	0.047553	ENSMUSG00000045664	Cdc42ep2	CDC42 effector protein (Rho GTPase binding) 2 [Source:MGI Symbol
5700.3	0.511449	0.197558	2.58885	0.00481486	0.0478884	ENSMUSG00000026932	Nacc2	nucleus accumbens associated 2, BEN and BTB (POZ) domain containing [Source:MGI Symbol
829.434	0.415935	0.160752	2.58743	0.00483472	0.0480313	ENSMUSG00000015488	Cacfd1	calcium channel flower domain containing 1 [Source:MGI Symbol
954.84	0.574624	0.222079	2.58747	0.00483417	0.0480313	ENSMUSG00000022570	Tsta3	tissue specific transplantation antigen P35B [Source:MGI Symbol
97.6001	0.630549	0.24376	2.58677	0.00484406	0.0480707	ENSMUSG00000039910	Cited2	Cbp/p300-interacting transactivator, with Glu/Asp-rich carboxy-terminal domain, 2 [Source:MGI Symbol
1320.48	0.480714	0.185836	2.58676	0.00484418	0.0480707	ENSMUSG00000024587	Nars	asparaginyl-tRNA synthetase [Source:MGI Symbol
6242.23	0.586392	0.226728	2.58633	0.0048502	0.048103	ENSMUSG00000030339	Ltbr	lymphotoxin B receptor [Source:MGI Symbol
160.241	0.604118	0.233667	2.58538	0.0048636	0.0481574	ENSMUSG00000025532	Crcp	calcitonin gene-related peptide-receptor component protein [Source:MGI Symbol
6.85284	2.07949	0.804358	2.58527	0.00486509	0.0481574	ENSMUSG00000086583	Gm15500	predicted pseudogene 15500 [Source:MGI Symbol
416.693	0.527709	0.204105	2.58547	0.00486227	0.0481574	ENSMUSG00000018882	Mrpl45	mitochondrial ribosomal protein L45 [Source:MGI Symbol
395.283	0.539609	0.208733	2.58516	0.0048667	0.0481574	ENSMUSG00000020720	Psmd12	proteasome (prosome, macropain) 26S subunit, non-ATPase, 12 [Source:MGI Symbol
668.793	0.588514	0.227704	2.58456	0.00487522	0.0482145	ENSMUSG00000019578	Ubxn6	UBX domain protein 6 [Source:MGI Symbol
47.6235	0.715155	0.276735	2.58426	0.00487945	0.0482291	ENSMUSG00000019810	Fuca2	fucosidase, alpha-L- 2, plasma [Source:MGI Symbol
527.334	0.503013	0.194843	2.58164	0.00491661	0.0485343	ENSMUSG00000025742	Prps2	phosphoribosyl pyrophosphate synthetase 2 [Source:MGI Symbol
7.09137	1.80527	0.699329	2.58143	0.00491963	0.0485343	ENSMUSG00000090223	Pcp4	Purkinje cell protein 4 [Source:MGI Symbol
8.6995	1.60428	0.621502	2.5813	0.00492143	0.0485343	ENSMUSG00000024697	Gna14	guanine nucleotide binding protein, alpha 14 [Source:MGI Symbol
88.6911	0.686453	0.265925	2.58138	0.00492029	0.0485343	ENSMUSG00000060224	Pyroxd2	pyridine nucleotide-disulphide oxidoreductase domain 2 [Source:MGI Symbol
174.016	0.554299	0.214754	2.58109	0.00492441	0.0485362	ENSMUSG00000029385	Ccng2	cyclin G2 [Source:MGI Symbol
111.255	0.676403	0.262149	2.58022	0.0049368	0.048631	ENSMUSG00000042684	Npl	N-acetylneuraminate pyruvate lyase [Source:MGI Symbol
1285.26	0.578171	0.224364	2.57693	0.00498415	0.0490698	ENSMUSG00000034673	Pbx2	pre B cell leukemia homeobox 2 [Source:MGI Symbol
1990.28	0.606563	0.235442	2.57627	0.00499365	0.0491356	ENSMUSG00000044303	Cdkn2a	cyclin dependent kinase inhibitor 2A [Source:MGI Symbol
371.253	0.496909	0.192929	2.5756	0.00500325	0.0492024	ENSMUSG00000031487	Brf2	BRF2, RNA polymerase III transcription initiation factor 50kDa subunit [Source:MGI Symbol
27.4198	0.917563	0.356405	2.5745	0.00501932	0.0493327	ENSMUSG00000024901	Peli3	pellino 3 [Source:MGI Symbol
664.221	0.454063	0.176389	2.57422	0.00502333	0.0493443	ENSMUSG00000030269	Mtmr14	myotubularin related protein 14 [Source:MGI Symbol
1613.36	0.407366	0.158271	2.57386	0.0050286	0.0493683	ENSMUSG00000061517	Sox21	SRY (sex determining region Y)-box 21 [Source:MGI Symbol
21.5902	1.01599	0.395088	2.57155	0.00506225	0.0496708	ENSMUSG00000039936	Pik3cd	phosphatidylinositol-4,5-bisphosphate 3-kinase catalytic subunit delta [Source:MGI Symbol
138.25	0.532419	0.207092	2.57093	0.00507128	0.0497315	ENSMUSG00000036745	Ttll7	tubulin tyrosine ligase-like family, member 7 [Source:MGI Symbol
2248.87	0.386377	0.150374	2.56945	0.00509307	0.0498892	ENSMUSG00000028656	Cap1	CAP, adenylate cyclase-associated protein 1 (yeast) [Source:MGI Symbol
49.7286	0.836406	0.325499	2.56961	0.00509064	0.0498892	ENSMUSG00000045404	Kcnk13	potassium channel, subfamily K, member 13 [Source:MGI Symbol
217.321	0.572883	0.223033	2.5686	0.00510552	0.0499832	ENSMUSG00000031221	Igbp1	immunoglobulin (CD79A) binding protein 1 [Source:MGI Symbol
912.779	0.480915	0.187333	2.56717	0.00512667	0.0501279	ENSMUSG00000056708	Ier5	immediate early response 5 [Source:MGI Symbol
87.5266	0.664125	0.258718	2.56698	0.00512944	0.0501279	ENSMUSG00000029413	Naaa	N-acylethanolamine acid amidase [Source:MGI Symbol
11669.9	0.503498	0.196145	2.56698	0.00512949	0.0501279	ENSMUSG00000030029	Lrig1	leucine-rich repeats and immunoglobulin-like domains 1 [Source:MGI Symbol
3053.12	0.598715	0.233251	2.56682	0.00513176	0.0501279	ENSMUSG00000006736	Tspan31	tetraspanin 31 [Source:MGI Symbol
606.533	1.32702	0.517184	2.56586	0.00514606	0.0502394	ENSMUSG00000055200	Sertad3	SERTA domain containing 3 [Source:MGI Symbol
664.426	0.452944	0.17661	2.56466	0.00516386	0.0503038	ENSMUSG00000040591	1110051M20Rik	RIKEN cDNA 1110051M20 gene [Source:MGI Symbol
2439.53	0.550599	0.214689	2.56464	0.00516416	0.0503038	ENSMUSG00000041120	Nbl1	neuroblastoma, suppression of tumorigenicity 1 [Source:MGI Symbol
113.794	0.744726	0.290371	2.56474	0.00516268	0.0503038	ENSMUSG00000035595	1600002K03Rik	RIKEN cDNA 1600002K03 gene [Source:MGI Symbol
932.173	0.54002	0.210562	2.56466	0.0051638	0.0503038	ENSMUSG00000052459	Atp6v1a	ATPase, H+ transporting, lysosomal V1 subunit A [Source:MGI Symbol
760.807	0.613593	0.239292	2.5642	0.00517067	0.0503392	ENSMUSG00000008384	Sertad1	SERTA domain containing 1 [Source:MGI Symbol
715.157	0.415363	0.162032	2.56347	0.00518162	0.0504021	ENSMUSG00000037287	Tbcel	tubulin folding cofactor E-like [Source:MGI Symbol
177.306	0.534074	0.208347	2.56338	0.0051829	0.0504021	ENSMUSG00000021302	Ggps1	geranylgeranyl diphosphate synthase 1 [Source:MGI Symbol
299.203	0.576072	0.224778	2.56285	0.00519078	0.0504507	ENSMUSG00000001891	Ugp2	UDP-glucose pyrophosphorylase 2 [Source:MGI Symbol
87.8773	0.566546	0.221143	2.5619	0.0052051	0.0505618	ENSMUSG00000031480	Thsd1	thrombospondin, type I, domain 1 [Source:MGI Symbol
211.848	0.502	0.195977	2.56152	0.00521073	0.0505883	ENSMUSG00000028653	Trit1	tRNA isopentenyltransferase 1 [Source:MGI Symbol
2053.52	0.469722	0.183433	2.56072	0.00522272	0.0506204	ENSMUSG00000027775	Mfsd1	major facilitator superfamily domain containing 1 [Source:MGI Symbol
38.7661	0.897172	0.350315	2.56105	0.00521787	0.0506204	ENSMUSG00000039005	Tlr4	toll-like receptor 4 [Source:MGI Symbol
1066.33	0.560342	0.218812	2.56084	0.00522094	0.0506204	ENSMUSG00000003581	Rnf215	ring finger protein 215 [Source:MGI Symbol
6.28941	1.81162	0.707752	2.55969	0.0052383	0.0507433	ENSMUSG00000027188	Pamr1	peptidase domain containing associated with muscle regeneration 1 [Source:MGI Symbol
1533.83	0.565306	0.22089	2.55922	0.00524534	0.0507833	ENSMUSG00000024797	Vps51	VPS51 GARP complex subunit [Source:MGI Symbol
396.027	0.487579	0.190538	2.55896	0.00524935	0.050794	ENSMUSG00000021748	Pdhb	pyruvate dehydrogenase (lipoamide) beta [Source:MGI Symbol
9.88048	1.42701	0.557908	2.55779	0.00526692	0.0509358	ENSMUSG00000001508	Sgca	sarcoglycan, alpha (dystrophin-associated glycoprotein) [Source:MGI Symbol
53.0594	0.69172	0.270495	2.55723	0.00527542	0.0509898	ENSMUSG00000026922	Agpat2	1-acylglycerol-3-phosphate O-acyltransferase 2 (lysophosphatidic acid acyltransferase, beta) [Source:MGI Symbol
78.0096	0.665417	0.260418	2.55518	0.0053066	0.0512629	ENSMUSG00000040350	Trim7	tripartite motif-containing 7 [Source:MGI Symbol
14231.2	0.383388	0.150059	2.55491	0.00531073	0.0512745	ENSMUSG00000013089	Etv5	ets variant 5 [Source:MGI Symbol
2802.04	0.65847	0.257952	2.55269	0.00534479	0.0515749	ENSMUSG00000027575	Arfgap1	ADP-ribosylation factor GTPase activating protein 1 [Source:MGI Symbol
18.2719	1.13628	0.445178	2.55242	0.0053488	0.0515851	ENSMUSG00000053040	Aph1c	aph1 homolog C, gamma secretase subunit [Source:MGI Symbol
635.129	0.525185	0.205793	2.55201	0.00535524	0.0516187	ENSMUSG00000091475	2810468N07Rik	RIKEN cDNA 2810468N07 gene [Source:MGI Symbol
3480.47	0.593625	0.232764	2.55033	0.00538107	0.0518391	ENSMUSG00000029578	Wipi2	WD repeat domain, phosphoinositide interacting 2 [Source:MGI Symbol
253.962	0.582907	0.228694	2.54885	0.00540399	0.0520312	ENSMUSG00000066892	Fbxl12	F-box and leucine-rich repeat protein 12 [Source:MGI Symbol
434.744	0.471356	0.185043	2.54728	0.00542832	0.052208	ENSMUSG00000028698	Pik3r3	phosphoinositide-3-kinase regulatory subunit 3 [Source:MGI Symbol
1088.77	0.681713	0.267612	2.54739	0.00542658	0.052208	ENSMUSG00000018574	Acadvl	acyl-Coenzyme A dehydrogenase, very long chain [Source:MGI Symbol
15.3954	1.19872	0.470661	2.54689	0.00543444	0.0522382	ENSMUSG00000038026	Kcnj9	potassium inwardly-rectifying channel, subfamily J, member 9 [Source:MGI Symbol
839.72	0.382337	0.150146	2.54643	0.00544155	0.052249	ENSMUSG00000060012	Kif13b	kinesin family member 13B [Source:MGI Symbol
7.2822	1.83616	0.721027	2.54659	0.00543911	0.052249	ENSMUSG00000018845	Unc45b	unc-45 myosin chaperone B [Source:MGI Symbol
228.378	0.609114	0.239263	2.54579	0.00545154	0.0523162	ENSMUSG00000017307	Acot8	acyl-CoA thioesterase 8 [Source:MGI Symbol
39.0862	0.794921	0.312327	2.54516	0.0054614	0.0523821	ENSMUSG00000117239	NA	NA
1004.17	0.588482	0.231304	2.54419	0.0054765	0.0524751	ENSMUSG00000015804	Med28	mediator complex subunit 28 [Source:MGI Symbol
604.642	0.552507	0.217167	2.54416	0.00547709	0.0524751	ENSMUSG00000030720	Cln3	ceroid lipofuscinosis, neuronal 3, juvenile (Batten, Spielmeyer-Vogt disease) [Source:MGI Symbol
1151.89	0.518305	0.203783	2.54341	0.00548879	0.052529	ENSMUSG00000078317	F8a	factor 8-associated gene A [Source:MGI Symbol
1431.33	0.568344	0.223474	2.54322	0.00549174	0.052529	ENSMUSG00000055652	Klhl25	kelch-like 25 [Source:MGI Symbol
2352.7	0.520284	0.204557	2.54347	0.00548791	0.052529	ENSMUSG00000040813	Tex264	testis expressed gene 264 [Source:MGI Symbol
218.67	0.615942	0.242273	2.54235	0.00550548	0.0526316	ENSMUSG00000038917	3930402G23Rik	RIKEN cDNA 3930402G23 gene [Source:MGI Symbol
644.888	0.653916	0.257315	2.54131	0.00552191	0.052731	ENSMUSG00000034744	Nagk	N-acetylglucosamine kinase [Source:MGI Symbol
2265	0.487888	0.191982	2.54132	0.00552181	0.052731	ENSMUSG00000015461	Atf6b	activating transcription factor 6 beta [Source:MGI Symbol
1802.67	0.410077	0.161401	2.54074	0.00553087	0.0527878	ENSMUSG00000020918	Kat2a	K(lysine) acetyltransferase 2A [Source:MGI Symbol
104.667	0.72719	0.286594	2.53735	0.00558476	0.0532138	ENSMUSG00000038239	Hrc	histidine rich calcium binding protein [Source:MGI Symbol
451.294	0.40503	0.159639	2.53717	0.00558767	0.0532138	ENSMUSG00000040220	Gas8	growth arrest specific 8 [Source:MGI Symbol
2166.71	0.356404	0.140451	2.53757	0.00558125	0.0532138	ENSMUSG00000002900	Lamb1	laminin B1 [Source:MGI Symbol
9.50494	1.49407	0.588865	2.53721	0.00558698	0.0532138	ENSMUSG00000002791	Pdxk-ps	pyridoxal (pyridoxine, vitamin B6) kinase, pseudogene [Source:MGI Symbol
1467.77	0.356366	0.140502	2.53638	0.00560031	0.0533051	ENSMUSG00000031154	Otud5	OTU domain containing 5 [Source:MGI Symbol
13.2442	1.23278	0.486227	2.5354	0.00561599	0.0534252	ENSMUSG00000027347	Rasgrp1	RAS guanyl releasing protein 1 [Source:MGI Symbol
421.643	0.671508	0.264893	2.53502	0.00562204	0.0534537	ENSMUSG00000028789	Azin2	antizyme inhibitor 2 [Source:MGI Symbol
104.365	0.668097	0.263697	2.53358	0.00564518	0.0536154	ENSMUSG00000036712	Cyld	CYLD lysine 63 deubiquitinase [Source:MGI Symbol
1089.23	0.475159	0.187534	2.53372	0.00564296	0.0536154	ENSMUSG00000032458	Copb2	coatomer protein complex, subunit beta 2 (beta prime) [Source:MGI Symbol
676.325	0.566129	0.223542	2.53255	0.00566188	0.0537448	ENSMUSG00000017747	Ghdc	GH3 domain containing [Source:MGI Symbol
29.5778	0.90505	0.35772	2.53005	0.00570226	0.0540988	ENSMUSG00000018566	Slc2a4	solute carrier family 2 (facilitated glucose transporter), member 4 [Source:MGI Symbol
1065.82	0.372857	0.147412	2.52936	0.00571357	0.0541473	ENSMUSG00000018661	Cog1	component of oligomeric golgi complex 1 [Source:MGI Symbol
6894.2	0.502413	0.198629	2.5294	0.00571289	0.0541473	ENSMUSG00000038545	Cul7	cullin 7 [Source:MGI Symbol
3.52869	2.50994	0.992788	2.52817	0.00573293	0.0543013	ENSMUSG00000082154	Gm16464	predicted gene 16464 [Source:MGI Symbol
3697.51	0.490502	0.194031	2.52796	0.00573641	0.0543049	ENSMUSG00000050144	Slc25a44	solute carrier family 25, member 44 [Source:MGI Symbol
15.1678	1.15845	0.458616	2.52597	0.00576893	0.0545832	ENSMUSG00000026114	Cnga3	cyclic nucleotide gated channel alpha 3 [Source:MGI Symbol
2562.68	0.500923	0.198326	2.52575	0.00577256	0.054588	ENSMUSG00000071074	Yipf3	Yip1 domain family, member 3 [Source:MGI Symbol
1569.85	0.456858	0.180989	2.52423	0.00579762	0.0547953	ENSMUSG00000019210	Atp6v1e1	ATPase, H+ transporting, lysosomal V1 subunit E1 [Source:MGI Symbol
396.783	0.55016	0.21801	2.52356	0.00580874	0.0548708	ENSMUSG00000070283	Ndufaf3	NADH dehydrogenase (ubiquinone) 1 alpha subcomplex, assembly factor 3 [Source:MGI Symbol
8831.91	0.358132	0.141984	2.52233	0.00582902	0.0550326	ENSMUSG00000032777	Gtf3c1	general transcription factor III C 1 [Source:MGI Symbol
1372.42	0.431328	0.171018	2.52212	0.00583243	0.0550351	ENSMUSG00000032010	Usp2	ubiquitin specific peptidase 2 [Source:MGI Symbol
72.4572	0.685034	0.271638	2.52187	0.00583669	0.0550456	ENSMUSG00000002007	Srpk3	serine/arginine-rich protein specific kinase 3 [Source:MGI Symbol
30.3283	0.873112	0.346371	2.52074	0.0058554	0.0551031	ENSMUSG00000002944	Cd36	CD36 molecule [Source:MGI Symbol
8.94139	1.42938	0.567006	2.52092	0.00585235	0.0551031	ENSMUSG00000029136	Rbks	ribokinase [Source:MGI Symbol
4891.14	0.440995	0.174923	2.52109	0.00584961	0.0551031	ENSMUSG00000060992	Copz1	coatomer protein complex, subunit zeta 1 [Source:MGI Symbol
537.769	0.630912	0.25028	2.52083	0.005854	0.0551031	ENSMUSG00000075705	Msrb1	methionine sulfoxide reductase B1 [Source:MGI Symbol
779.453	0.5599	0.222218	2.5196	0.00587438	0.0552521	ENSMUSG00000023259	Slc26a6	solute carrier family 26, member 6 [Source:MGI Symbol
857.378	0.530625	0.210641	2.5191	0.00588284	0.0552721	ENSMUSG00000046861	Hectd3	HECT domain E3 ubiquitin protein ligase 3 [Source:MGI Symbol
69.1105	0.805745	0.31985	2.51913	0.00588221	0.0552721	ENSMUSG00000002326	Gmpr2	guanosine monophosphate reductase 2 [Source:MGI Symbol
1327.4	0.482763	0.191657	2.5189	0.00588618	0.0552738	ENSMUSG00000039530	Tusc3	tumor suppressor candidate 3 [Source:MGI Symbol
32.8519	0.896572	0.356032	2.51824	0.00589717	0.0553473	ENSMUSG00000036006	Ripor2	RHO family interacting cell polarization regulator 2 [Source:MGI Symbol
295.336	0.539633	0.214372	2.51728	0.00591327	0.0554686	ENSMUSG00000037649	H2-DMa	histocompatibility 2, class II, locus DMa [Source:MGI Symbol
4.4803	2.29742	0.912803	2.51689	0.00591985	0.0555005	ENSMUSG00000000290	Itgb2	integrin beta 2 [Source:MGI Symbol
662.439	0.473796	0.188311	2.51602	0.00593438	0.055607	ENSMUSG00000032096	Arcn1	archain 1 [Source:MGI Symbol
861.021	0.409678	0.162872	2.51534	0.00594585	0.0556846	ENSMUSG00000005089	Slc1a2	solute carrier family 1 (glial high affinity glutamate transporter), member 2 [Source:MGI Symbol
1391.79	0.720785	0.286653	2.51448	0.00596033	0.0557903	ENSMUSG00000039183	Nubp2	nucleotide binding protein 2 [Source:MGI Symbol
185.708	0.525849	0.209211	2.51349	0.00597723	0.0559186	ENSMUSG00000019806	Aig1	androgen-induced 1 [Source:MGI Symbol
1044.65	0.575673	0.229074	2.51304	0.00598478	0.0559593	ENSMUSG00000020818	Mfsd11	major facilitator superfamily domain containing 11 [Source:MGI Symbol
721.834	0.404108	0.160883	2.51181	0.00600565	0.0561245	ENSMUSG00000028437	Ubap1	ubiquitin-associated protein 1 [Source:MGI Symbol
1121.5	0.5251	0.209131	2.51087	0.00602172	0.0562446	ENSMUSG00000048832	Vps37c	vacuolar protein sorting 37C [Source:MGI Symbol
886.416	0.401682	0.160047	2.50977	0.00604049	0.0563897	ENSMUSG00000042207	Kdm5b	lysine (K)-specific demethylase 5B [Source:MGI Symbol
3299.63	0.372463	0.148546	2.50739	0.00608127	0.0567401	ENSMUSG00000003731	Kpna6	karyopherin (importin) alpha 6 [Source:MGI Symbol
64.5242	0.701665	0.279956	2.50634	0.00609947	0.0568528	ENSMUSG00000078350	Smim1	small integral membrane protein 1 [Source:MGI Symbol
143.92	0.592799	0.236522	2.50631	0.00609985	0.0568528	ENSMUSG00000022008	Gpalpp1	GPALPP motifs containing 1 [Source:MGI Symbol
5.17507	2.07258	0.827865	2.50352	0.00614821	0.057273	ENSMUSG00000032013	Trim29	tripartite motif-containing 29 [Source:MGI Symbol
13.0712	1.24498	0.497454	2.5027	0.00616256	0.0573761	ENSMUSG00000040978	Gm11992	predicted gene 11992 [Source:MGI Symbol
788.855	0.422443	0.168812	2.50245	0.00616684	0.0573854	ENSMUSG00000002455	Prpf6	pre-mRNA splicing factor 6 [Source:MGI Symbol
2497.48	0.463578	0.185285	2.50198	0.00617506	0.0574313	ENSMUSG00000030058	Copg1	coatomer protein complex, subunit gamma 1 [Source:MGI Symbol
277.317	0.609179	0.243578	2.50096	0.00619285	0.0575662	ENSMUSG00000041124	Msantd4	Myb/SANT-like DNA-binding domain containing 4 with coiled-coils [Source:MGI Symbol
4018.92	0.448357	0.179353	2.49985	0.00621231	0.0577164	ENSMUSG00000053929	Cyhr1	cysteine and histidine rich 1 [Source:MGI Symbol
15.1311	1.25993	0.504138	2.49918	0.00622406	0.0577948	ENSMUSG00000059555	Tor4a	torsin family 4, member A [Source:MGI Symbol
76.242	0.670617	0.268439	2.49821	0.00624104	0.0579217	ENSMUSG00000044006	Cilp2	cartilage intermediate layer protein 2 [Source:MGI Symbol
251.39	0.448524	0.179742	2.49538	0.00629117	0.0583561	ENSMUSG00000016526	Dyrk3	dual-specificity tyrosine-(Y)-phosphorylation regulated kinase 3 [Source:MGI Symbol
775.849	0.607493	0.243551	2.49431	0.00631006	0.0585002	ENSMUSG00000061981	Flot2	flotillin 2 [Source:MGI Symbol
13.1198	1.30516	0.52348	2.49323	0.00632932	0.0586476	ENSMUSG00000110277	Gm45871	predicted gene 45871 [Source:MGI Symbol
63.9611	0.831139	0.33353	2.49194	0.00635234	0.0588298	ENSMUSG00000037375	Hhat	hedgehog acyltransferase [Source:MGI Symbol
7336.99	0.407038	0.163426	2.49065	0.00637548	0.0590128	ENSMUSG00000026478	Lamc1	laminin, gamma 1 [Source:MGI Symbol
3.96923	2.42528	0.973934	2.49019	0.00638383	0.0590589	ENSMUSG00000107470	Gm3375	predicted gene 3375 [Source:MGI Symbol
563.319	0.48015	0.192854	2.4897	0.00639251	0.0591079	ENSMUSG00000049939	Lrrc4	leucine rich repeat containing 4 [Source:MGI Symbol
31.183	0.964723	0.387657	2.4886	0.00641239	0.0591978	ENSMUSG00000099843	Gm7160	predicted gene 7160 [Source:MGI Symbol
87.258	0.598374	0.240445	2.48861	0.00641221	0.0591978	ENSMUSG00000033460	Armcx1	armadillo repeat containing, X-linked 1 [Source:MGI Symbol
8453.61	0.489308	0.196602	2.48883	0.00640823	0.0591978	ENSMUSG00000031834	Pik3r2	phosphoinositide-3-kinase regulatory subunit 2 [Source:MGI Symbol
5812.8	0.653515	0.26269	2.48778	0.00642721	0.0593033	ENSMUSG00000063856	Gpx1	glutathione peroxidase 1 [Source:MGI Symbol
803.523	0.708488	0.285004	2.48589	0.00646142	0.0595875	ENSMUSG00000032607	Amt	aminomethyltransferase [Source:MGI Symbol
556.123	0.481716	0.193812	2.48548	0.00646881	0.0596242	ENSMUSG00000008475	Arpc5	actin related protein 2/3 complex, subunit 5 [Source:MGI Symbol
6020.17	0.506656	0.20391	2.48471	0.00648294	0.059723	ENSMUSG00000032594	Ip6k1	inositol hexaphosphate kinase 1 [Source:MGI Symbol
476.709	0.479696	0.193085	2.48437	0.00648898	0.0597472	ENSMUSG00000002845	Tmem39a	transmembrane protein 39a [Source:MGI Symbol
1417.54	0.526738	0.21204	2.48415	0.00649309	0.0597535	ENSMUSG00000089682	Bcl2l2	BCL2-like 2 [Source:MGI Symbol
323427	0.54701	0.220248	2.48361	0.00650286	0.059812	ENSMUSG00000001270	Ckb	creatine kinase, brain [Source:MGI Symbol
415.842	0.491473	0.197915	2.48326	0.00650937	0.0598404	ENSMUSG00000039253	Fn3krp	fructosamine 3 kinase related protein [Source:MGI Symbol
9.25645	1.50308	0.60537	2.48291	0.00651578	0.0598678	ENSMUSG00000020553	Pctp	phosphatidylcholine transfer protein [Source:MGI Symbol
1514.11	0.404963	0.163225	2.48101	0.00655053	0.0601555	ENSMUSG00000032641	Gpr19	G protein-coupled receptor 19 [Source:MGI Symbol
187.938	0.537174	0.216767	2.47811	0.00660398	0.0606145	ENSMUSG00000066643	Wdr35	WD repeat domain 35 [Source:MGI Symbol
4243.36	0.611246	0.246827	2.47642	0.00663544	0.0608713	ENSMUSG00000030403	Vasp	vasodilator-stimulated phosphoprotein [Source:MGI Symbol
319.904	0.484528	0.195693	2.47596	0.00664388	0.0608794	ENSMUSG00000029474	Rnf34	ring finger protein 34 [Source:MGI Symbol
3250.25	0.576935	0.233028	2.47582	0.0066465	0.0608794	ENSMUSG00000045374	Wdr81	WD repeat domain 81 [Source:MGI Symbol
2707.65	0.37491	0.151429	2.47581	0.00664677	0.0608794	ENSMUSG00000022257	Laptm4b	lysosomal-associated protein transmembrane 4B [Source:MGI Symbol
1771.68	0.449007	0.181436	2.47475	0.00666655	0.0609966	ENSMUSG00000026773	Pfkfb3	6-phosphofructo-2-kinase/fructose-2,6-biphosphatase 3 [Source:MGI Symbol
267.414	0.640757	0.258903	2.47489	0.00666384	0.0609966	ENSMUSG00000018821	Avpi1	arginine vasopressin-induced 1 [Source:MGI Symbol
4.85805	2.07413	0.838192	2.47453	0.00667058	0.0610016	ENSMUSG00000020940	1700023F06Rik	RIKEN cDNA 1700023F06 gene [Source:MGI Symbol
438.187	0.498428	0.20151	2.47347	0.00669035	0.0611504	ENSMUSG00000004535	Tax1bp1	Tax1 (human T cell leukemia virus type I) binding protein 1 [Source:MGI Symbol
419.959	0.461615	0.186762	2.47167	0.00672415	0.0614272	ENSMUSG00000040035	Disp2	dispatched RND tramsporter family member 2 [Source:MGI Symbol
2122.98	0.364823	0.147622	2.47132	0.00673069	0.0614549	ENSMUSG00000002052	Supt6	suppressor of Ty 6 [Source:MGI Symbol
2181.03	0.488832	0.197854	2.47067	0.00674306	0.0615137	ENSMUSG00000024038	Ndufv3	NADH dehydrogenase (ubiquinone) flavoprotein 3 [Source:MGI Symbol
1197.21	0.493355	0.19969	2.47061	0.00674417	0.0615137	ENSMUSG00000024952	Rps6ka4	ribosomal protein S6 kinase, polypeptide 4 [Source:MGI Symbol
519.975	0.640089	0.25912	2.47024	0.00675108	0.0615446	ENSMUSG00000026197	Zfand2b	zinc finger, AN1 type domain 2B [Source:MGI Symbol
1504.37	0.457863	0.185425	2.46926	0.00676972	0.0616824	ENSMUSG00000019822	Smpd2	sphingomyelin phosphodiesterase 2, neutral [Source:MGI Symbol
339.333	0.464382	0.188108	2.4687	0.0067802	0.0617457	ENSMUSG00000029761	Cald1	caldesmon 1 [Source:MGI Symbol
26.8548	0.929651	0.376966	2.46614	0.00682888	0.0621567	ENSMUSG00000005968	Tuft1	tuftelin 1 [Source:MGI Symbol
14.7199	1.14136	0.462851	2.46594	0.00683277	0.0621597	ENSMUSG00000006784	Ttc25	tetratricopeptide repeat domain 25 [Source:MGI Symbol
150.331	0.57263	0.232521	2.46271	0.00689464	0.0626248	ENSMUSG00000026200	Glb1l	galactosidase, beta 1-like [Source:MGI Symbol
432.332	0.602115	0.244486	2.46278	0.00689315	0.0626248	ENSMUSG00000021481	Zfp346	zinc finger protein 346 [Source:MGI Symbol
1586.83	0.625547	0.253997	2.46282	0.00689255	0.0626248	ENSMUSG00000048755	Mcat	malonyl CoA:ACP acyltransferase (mitochondrial) [Source:MGI Symbol
7222.88	0.544634	0.22122	2.46195	0.00690918	0.0627243	ENSMUSG00000021242	Npc2	NPC intracellular cholesterol transporter 2 [Source:MGI Symbol
1215.61	0.610499	0.248161	2.46009	0.00694518	0.0630184	ENSMUSG00000032059	Alg9	asparagine-linked glycosylation 9 (alpha 1,2 mannosyltransferase) [Source:MGI Symbol
183.976	0.484919	0.197189	2.45916	0.00696304	0.0631149	ENSMUSG00000029156	Sgcb	sarcoglycan, beta (dystrophin-associated glycoprotein) [Source:MGI Symbol
16.6214	1.16704	0.474549	2.45927	0.00696095	0.0631149	ENSMUSG00000075225	Ccdc162	coiled-coil domain containing 162 [Source:MGI Symbol
182.557	0.583457	0.237335	2.45837	0.00697851	0.0631897	ENSMUSG00000023572	Ccndbp1	cyclin D-type binding-protein 1 [Source:MGI Symbol
82.6186	0.72536	0.295049	2.45844	0.00697705	0.0631897	ENSMUSG00000019539	Rcn3	reticulocalbin 3, EF-hand calcium binding domain [Source:MGI Symbol
89.3466	0.607345	0.247109	2.4578	0.00698961	0.0632574	ENSMUSG00000025855	Prkar1b	protein kinase, cAMP dependent regulatory, type I beta [Source:MGI Symbol
45.7437	0.844197	0.343581	2.45706	0.00700403	0.0633551	ENSMUSG00000031847	1700030J22Rik	RIKEN cDNA 1700030J22 gene [Source:MGI Symbol
2329.08	0.541525	0.220593	2.45486	0.007047	0.0637026	ENSMUSG00000031078	Cttn	cortactin [Source:MGI Symbol
320.397	0.617478	0.251547	2.45472	0.00704974	0.0637026	ENSMUSG00000052395	Rft1	RFT1 homolog [Source:MGI Symbol
1076.18	0.425389	0.173432	2.45277	0.00708813	0.0639834	ENSMUSG00000048232	Fbxo10	F-box protein 10 [Source:MGI Symbol
231.132	0.539413	0.219916	2.45282	0.00708709	0.0639834	ENSMUSG00000015027	Galns	galactosamine (N-acetyl)-6-sulfate sulfatase [Source:MGI Symbol
23.9592	0.952588	0.38876	2.45032	0.00713642	0.0643529	ENSMUSG00000094229	Gm22969	predicted gene, 22969 [Source:MGI Symbol
311.275	0.457726	0.186788	2.45051	0.00713276	0.0643529	ENSMUSG00000042211	Fbxo38	F-box protein 38 [Source:MGI Symbol
4361.76	0.668033	0.272685	2.44983	0.00714614	0.0644074	ENSMUSG00000019579	Mydgf	myeloid derived growth factor [Source:MGI Symbol
4133.91	0.708682	0.289325	2.44944	0.007154	0.0644118	ENSMUSG00000019054	Fis1	fission, mitochondrial 1 [Source:MGI Symbol
1277.4	0.485516	0.198202	2.44961	0.00715064	0.0644118	ENSMUSG00000036989	Trim3	tripartite motif-containing 3 [Source:MGI Symbol
182.795	0.571959	0.233634	2.4481	0.00718057	0.0645972	ENSMUSG00000107283	Mpv17	MpV17 mitochondrial inner membrane protein [Source:MGI Symbol
80.4301	0.668114	0.272919	2.44803	0.00718199	0.0645972	ENSMUSG00000058586	Serhl	serine hydrolase-like [Source:MGI Symbol
5.26915	1.94582	0.795105	2.44725	0.0071976	0.0647044	ENSMUSG00000021360	Gcnt2	glucosaminyl (N-acetyl) transferase 2, I-branching enzyme [Source:MGI Symbol
317.014	0.59401	0.242786	2.44664	0.00720976	0.0647804	ENSMUSG00000035297	Cops4	COP9 signalosome subunit 4 [Source:MGI Symbol
1758.57	0.458173	0.187286	2.44638	0.00721502	0.0647943	ENSMUSG00000002319	Ipo4	importin 4 [Source:MGI Symbol
956.248	0.471689	0.192887	2.44542	0.00723422	0.0649335	ENSMUSG00000033577	Myo6	myosin VI [Source:MGI Symbol
568.472	0.45171	0.184737	2.44515	0.0072396	0.0649484	ENSMUSG00000041119	Pde9a	phosphodiesterase 9A [Source:MGI Symbol
902.955	0.448658	0.183537	2.44452	0.00725228	0.0650287	ENSMUSG00000025381	Cnpy2	canopy FGF signaling regulator 2 [Source:MGI Symbol
6387.62	0.683102	0.279597	2.44317	0.00727943	0.0652388	ENSMUSG00000030168	Adipor2	adiponectin receptor 2 [Source:MGI Symbol
909.3	0.608738	0.249278	2.442	0.00730303	0.0654167	ENSMUSG00000020315	Sptbn1	spectrin beta, non-erythrocytic 1 [Source:MGI Symbol
452.866	0.529097	0.216797	2.44052	0.00733304	0.0656415	ENSMUSG00000015335	Zdhhc12	zinc finger, DHHC domain containing 12 [Source:MGI Symbol
3.91904	2.39722	0.982307	2.44039	0.00733563	0.0656415	ENSMUSG00000066058	Cldn19	claudin 19 [Source:MGI Symbol
61.8311	0.654086	0.268349	2.43745	0.0073957	0.0661452	ENSMUSG00000022184	Fbxo4	F-box protein 4 [Source:MGI Symbol
19338.9	0.466531	0.191434	2.43703	0.00740421	0.0661874	ENSMUSG00000067786	Nnat	neuronatin [Source:MGI Symbol
37.8409	0.754023	0.309459	2.43658	0.00741343	0.0662359	ENSMUSG00000025176	Hoga1	4-hydroxy-2-oxoglutarate aldolase 1 [Source:MGI Symbol
48.8754	0.690398	0.283477	2.43547	0.00743629	0.0663385	ENSMUSG00000005681	Apoa2	apolipoprotein A-II [Source:MGI Symbol
13.2814	1.15196	0.472978	2.43555	0.00743464	0.0663385	ENSMUSG00000061859	Patj	PATJ, crumbs cell polarity complex component [Source:MGI Symbol
39.7566	0.861519	0.353705	2.4357	0.00743158	0.0663385	ENSMUSG00000037977	6430571L13Rik	RIKEN cDNA 6430571L13 gene [Source:MGI Symbol
365.09	0.543342	0.22322	2.43411	0.00746432	0.0664868	ENSMUSG00000030751	Psma1	proteasome (prosome, macropain) subunit, alpha type 1 [Source:MGI Symbol
46.4512	0.801633	0.329328	2.43415	0.00746344	0.0664868	ENSMUSG00000071350	Setdb2	SET domain, bifurcated 2 [Source:MGI Symbol
12339.3	0.605498	0.248724	2.43442	0.00745791	0.0664868	ENSMUSG00000024740	Ddb1	damage specific DNA binding protein 1 [Source:MGI Symbol
530.971	0.49858	0.204923	2.43301	0.00748703	0.0666551	ENSMUSG00000051497	Kcnj16	potassium inwardly-rectifying channel, subfamily J, member 16 [Source:MGI Symbol
16.2251	1.15728	0.475776	2.43241	0.00749944	0.0667317	ENSMUSG00000117961	NA	NA
5.99988	1.76562	0.725941	2.43219	0.00750402	0.0667384	ENSMUSG00000026247	Ecel1	endothelin converting enzyme-like 1 [Source:MGI Symbol
5.99477	1.91794	0.789083	2.43059	0.00753705	0.0669981	ENSMUSG00000027297	Ltk	leukocyte tyrosine kinase [Source:MGI Symbol
3.41705	2.47527	1.01866	2.42994	0.00755069	0.0670852	ENSMUSG00000090019	Gimap1	GTPase, IMAP family member 1 [Source:MGI Symbol
504.835	0.419569	0.172726	2.42911	0.00756799	0.0672048	ENSMUSG00000040822	1700123O20Rik	RIKEN cDNA 1700123O20 gene [Source:MGI Symbol
172.902	0.556017	0.228949	2.42856	0.00757935	0.0672716	ENSMUSG00000020256	Aldh1l2	aldehyde dehydrogenase 1 family, member L2 [Source:MGI Symbol
87.6789	0.638766	0.263042	2.42838	0.0075833	0.0672724	ENSMUSG00000029627	Zkscan14	zinc finger with KRAB and SCAN domains 14 [Source:MGI Symbol
525.524	0.478955	0.19739	2.42644	0.00762386	0.067598	ENSMUSG00000047866	Lonp2	lon peptidase 2, peroxisomal [Source:MGI Symbol
216.829	0.517916	0.213494	2.4259	0.00763514	0.0676637	ENSMUSG00000030629	Zfand6	zinc finger, AN1-type domain 6 [Source:MGI Symbol
69.7603	0.827445	0.341126	2.42563	0.00764098	0.0676811	ENSMUSG00000050394	Armcx6	armadillo repeat containing, X-linked 6 [Source:MGI Symbol
1270.41	0.720261	0.297214	2.42337	0.00768858	0.0680683	ENSMUSG00000022516	Nudt16l1	nudix (nucleoside diphosphate linked moiety X)-type motif 16-like 1 [Source:MGI Symbol
298.445	0.418065	0.172571	2.42256	0.00770579	0.0681861	ENSMUSG00000031072	Oraov1	oral cancer overexpressed 1 [Source:MGI Symbol
490.361	0.571457	0.236115	2.42025	0.00775484	0.0685507	ENSMUSG00000015126	Tsr3	TSR3 20S rRNA accumulation [Source:MGI Symbol
469.499	0.510094	0.21076	2.42026	0.00775481	0.0685507	ENSMUSG00000051469	Zfp24	zinc finger protein 24 [Source:MGI Symbol
1083.4	0.574725	0.237518	2.41971	0.00776635	0.0685832	ENSMUSG00000028691	Prdx1	peroxiredoxin 1 [Source:MGI Symbol
318.072	0.442095	0.182699	2.4198	0.00776445	0.0685832	ENSMUSG00000039485	Tspyl4	TSPY-like 4 [Source:MGI Symbol
953.996	0.586832	0.24267	2.41823	0.00779805	0.0688284	ENSMUSG00000063888	Rpl7l1	ribosomal protein L7-like 1 [Source:MGI Symbol
1545.05	0.519735	0.215061	2.41668	0.00783131	0.069048	ENSMUSG00000001127	Araf	Araf proto-oncogene, serine/threonine kinase [Source:MGI Symbol
235.266	0.627792	0.259768	2.41674	0.00783003	0.069048	ENSMUSG00000027944	Hax1	HCLS1 associated X-1 [Source:MGI Symbol
4386.68	0.461074	0.190801	2.41652	0.00783478	0.069048	ENSMUSG00000028664	Ephb2	Eph receptor B2 [Source:MGI Symbol
5.26629	1.86263	0.771001	2.41586	0.00784914	0.0691397	ENSMUSG00000029757	Dync1i1	dynein cytoplasmic 1 intermediate chain 1 [Source:MGI Symbol
433.077	0.423931	0.175548	2.4149	0.00786977	0.0692865	ENSMUSG00000021996	Esd	esterase D/formylglutathione hydrolase [Source:MGI Symbol
3480.54	0.408664	0.169281	2.41411	0.00788677	0.0693662	ENSMUSG00000019189	Rnf145	ring finger protein 145 [Source:MGI Symbol
1135.5	0.399319	0.165405	2.41418	0.0078853	0.0693662	ENSMUSG00000015869	Prpsap1	phosphoribosyl pyrophosphate synthetase-associated protein 1 [Source:MGI Symbol
272.05	0.559028	0.231619	2.41357	0.00789861	0.0694006	ENSMUSG00000068732	Tmem167b	transmembrane protein 167B [Source:MGI Symbol
70.0447	0.591579	0.245096	2.41366	0.00789655	0.0694006	ENSMUSG00000035944	Ttc38	tetratricopeptide repeat domain 38 [Source:MGI Symbol
775.165	0.578847	0.239907	2.4128	0.00791524	0.0695118	ENSMUSG00000020152	Actr2	ARP2 actin-related protein 2 [Source:MGI Symbol
476.552	0.491365	0.203702	2.41217	0.00792891	0.0695969	ENSMUSG00000029401	Rilpl2	Rab interacting lysosomal protein-like 2 [Source:MGI Symbol
309.771	0.511608	0.212265	2.41023	0.00797126	0.0699335	ENSMUSG00000039164	Naif1	nuclear apoptosis inducing factor 1 [Source:MGI Symbol
10.7431	1.34169	0.556772	2.40977	0.00798139	0.0699522	ENSMUSG00000027868	Tbx15	T-box 15 [Source:MGI Symbol
351.693	0.530557	0.220163	2.40984	0.00797986	0.0699522	ENSMUSG00000035199	Arl6ip5	ADP-ribosylation factor-like 6 interacting protein 5 [Source:MGI Symbol
828.388	0.547575	0.227263	2.40944	0.00798855	0.0699799	ENSMUSG00000023048	Prr13	proline rich 13 [Source:MGI Symbol
871.309	0.605552	0.251444	2.4083	0.00801355	0.0701637	ENSMUSG00000025138	Sirt7	sirtuin 7 [Source:MGI Symbol
1292.23	0.335095	0.139208	2.40715	0.00803874	0.0703491	ENSMUSG00000028885	Smpdl3b	sphingomyelin phosphodiesterase, acid-like 3B [Source:MGI Symbol
[truncated: 53,488 more rows]
