# Supplementary material for: Interferon regulates neural stem cell function at all ages by orchestrating mTOR and cell cycle
Source: EMBO Mol Med. 2023 Jan 13;15(4):e16434. doi: 10.15252/emmm.202216434 (PMC10086582; doi:10.15252/emmm.202216434)
Supplement: Supplementary file 7 — Dataset EV3 [file EMMM-15-e16434-s009.xlsx]

## Sheet: 2h treatment
Dataset EV3: Translation Efficiency TOP-mRNAs in Ribo-Seq of NSCs treated with IFN-b for 2h
Gene	pvalue	padj	Footprints_Untreated	Footprints_IFNb	Total_RNA_Untreated	Total_RNA_IFNb
Rpl37a	0.00534602	0.166669	664.133	833.287	5.61314	26.7661
Eif3h	0.0339145	0.433112	1185.75	1283.35	11.2263	29.9417
Rpl10a	0.0518425	0.518605	2696.82	3224.49	34.0531	97.0837
Eif3e	0.0684342	0.580074	995.616	1097.7	5.61314	4.08296
Eef1d	0.0758264	0.603599	649.815	692.777	14.5942	50.3565
Rps27a	0.0829101	0.622933	48.2824	59.2134	2.24526	6.80493
Rpl19	0.104668	0.667357	854.099	937.839	11.2263	29.488
Rpl8	0.120759	0.70055	4106	4778.11	42.6599	116.591
Rplp2	0.122603	0.701675	1907.82	2368.34	34.0531	32.6637
Rpl35	0.16752	0.785513	193.463	226.887	26.9431	27.6734
Rps16	0.169523	0.789571	2128.09	2670.07	22.0784	65.3273
Rplp1	0.2059	0.833926	1554.03	1785.98	4.86472	4.53662
Rps5	0.241354	0.861492	3836.95	4778.11	27.6915	86.6494
Rps26	0.246333	0.865834	773.184	949.955	16.4652	18.1465
Rpl7	0.26359	0.875061	788.335	901.49	5.61314	14.0635
Rps3	0.269215	0.879536	3668.96	4288.57	49.7698	137.46
Rpl23a	0.324675	0.906699	105.389	116.863	150.432	147.44
Rps24	0.349586	0.918131	638.993	742.806	10.4779	12.2489
Rpl4	0.383925	0.929675	4753.99	5758.55	23.5752	58.5224
Rps4x	0.393203	0.932549	243.909	273.984	23.5752	55.8004
Rpl21	0.396926	0.93273	540.596	640.794	17.5878	39.9223
Rpl24	0.404575	0.936994	1815.42	2060.16	1.87105	1.81465
Rpl32	0.407023	0.937654	1429.49	1676.74	20.2073	24.4977
Rpl38	0.407895	0.937794	805.65	897.777	2.99367	5.89761
Pabpc1	0.525855	0.96692	953.161	1415.84	10.8521	17.2392
Rpl18a	0.53513	0.96971	281.203	335.933	1.87105	3.17563
Rps14	0.542102	0.969893	1260.84	1468.8	62.1188	129.294
Rps11	0.542457	0.969893	1078.7	1293.12	29.1883	75.7615
Rplp0	0.553106	0.971852	2147.57	2680.43	44.1567	107.972
Rpl18	0.563418	0.971852	887.231	1069.94	172.136	251.782
Eif3f	0.587872	0.975852	1238.19	1509.06	15.7168	31.7563
Rps18	0.606591	0.978491	180.476	200.505	61.7445	83.4738
Rpl34	0.617906	0.979209	419.724	503.607	3.74209	4.53662
Rpl37	0.624701	0.98057	1977.91	2360.91	11.2263	14.5172
Rps9	0.644078	0.982588	3871.25	4573.7	49.0214	107.518
Rps21	0.683069	0.990959	1707.53	2036.32	18.7105	35.8393
Rpl41	0.699152	0.992324	102.891	110.024	9.35523	12.2489
Rpl9	0.704253	0.993482	52.1117	67.0303	2.24526	2.72197
Rpl7a	0.707009	0.993684	732.561	831.333	23.5752	34.4783
Rps20	0.723009	0.994371	201.121	243.889	3.36788	5.89761
Hnrnpa1	0.731875	0.994638	1290.64	1307.19	13.8457	21.3221
Eef1g	0.756986	0.995028	1325.27	1733.8	75.2161	155.152
Rpl6	0.7574	0.995028	2191.02	2616.14	15.3426	29.0344
Rpl36a	0.761401	0.995028	321.661	373.65	5.98735	8.16592
Rpl30	0.768135	0.995028	190.299	212.035	26.1947	46.2735
Rpl39	0.773845	0.995028	70.0927	80.3192	2.24526	2.72197
Fau	0.825585	0.997093	1252.51	1473.1	46.402	88.9177
Rps10	0.825833	0.997093	456.185	520.023	17.2136	25.4051
Rps15	0.827338	0.997093	1531.05	1818.22	22.4526	40.8296
Rpl12	0.839966	0.997681	929.353	1168.63	14.9684	26.7661
Rpl22	0.840285	0.997681	1341.25	1553.62	18.7105	33.571
Rps25	0.856764	0.998791	1008.77	1164.92	41.9114	64.42
Rpl23	0.859158	0.998823	1023.92	1233.12	14.9684	23.1368
Npm1	0.880646	0.999832	970.809	1052.94	11.2263	17.2392
Rpl13a	0.943	1	1270.33	1620.06	202.073	352.949
Eef1e1	0.946506	1	351.13	482.892	4.86472	8.16592
Rpl14	0.946836	1	1407.68	1704.88	31.4336	54.4394
Eef2	0.947773	1	10183.3	12574.5	263.443	482.696
Eef1b2	0.950272	1	1246.02	1616.15	47.5246	85.7421
Rpl5	0.955079	1	995.949	1214.56	62.8672	101.167
Tpt1	0.962374	1	2551.64	3245.21	49.3956	87.1031
Eef1a1	0.970702	1	6270.72	7643.02	85.3197	140.182
Rps19	0.974111	1	643.321	800.651	11.2263	19.5075
Rps15a	0.983939	1	302.348	379.317	10.1037	18.1465

## Sheet: 14h treatment
Dataset EV3: Translation Efficiency TOP-mRNAs in Ribo-Seq of NSCs treated with IFN-b for 14h
Gene	pvalue	padj	Footprints_Untreated	Footprints_IFNb	Total_RNA_Untreated	Total_RNA_IFNb
Rpl18	2.41264e-07	1.11211e-05	979.621	726.323	249.908	329.81
Rps16	1.0774e-06	4.38886e-05	2468.87	1697.01	11.8067	30.8973
Rps18	1.19741e-05	0.000377912	250.446	150.635	86.5823	94.1289
Rps25	0.000248587	0.00485838	1028.9	715.853	34.4361	48.8608
Rpl8	0.000249073	0.00486109	4489.65	3300.62	23.6134	38.8012
Fau	0.000414899	0.00735947	1422.37	1154.75	19.6778	35.2085
Rpl7a	0.000420052	0.00742269	787.843	585.652	23.6134	37.3641
Rpl23a	0.00326028	0.0386517	168.702	120.744	83.6306	95.566
Rpl36a	0.00602888	0.0600873	375.343	254.492	3.93556	7.18541
Rps5	0.0129325	0.104092	4382.22	3708.28	13.7745	21.5562
Eef1b2	0.0143869	0.112377	1724.7	995.507	16.7261	18.6821
Rpl35	0.0172226	0.127356	265.439	183.565	19.6778	25.1489
Rplp2	0.0247815	0.160021	2304.47	1834.47	28.5328	35.9271
Rps4x	0.0248554	0.160021	335.058	226.797	7.87112	11.4967
Tpt1	0.0402686	0.215705	2612.8	1960.62	22.6295	26.586
Rpl30	0.0422061	0.222343	202.208	130.032	23.6134	25.1489
Rpl41	0.0436374	0.227236	94.5203	81.0591	5.90334	9.34104
Rps9	0.0568511	0.265995	4245.2	3083.62	17.71	20.8377
Rpl14	0.0582447	0.269902	1634.74	1081.97	16.7261	17.9635
Pabpc1	0.0612471	0.277035	1304.77	914.954	6.88723	9.34104
Rpl6	0.0689092	0.295998	2468.61	1850.68	6.88723	9.34104
Rps24	0.0761225	0.313184	712.487	511.854	7.87112	10.0596
Rps3	0.0836991	0.330574	3926.96	2913.91	12.7906	15.0894
Rpl9	0.0946737	0.354154	82.526	57.7546	3.93556	5.02979
Rpl10a	0.0948109	0.354251	3110.43	2203.79	21.6456	22.2748
Rplp0	0.108061	0.378944	2596.37	1898.64	29.5167	29.4602
Rps14	0.112496	0.38723	1516.11	1142.26	41.3234	57.4833
Rpl32	0.129937	0.415425	1612.58	1130.94	25.5811	24.4304
Rpl18a	0.14217	0.43489	440.53	306.167	4.91945	5.74833
Rps10	0.159051	0.462402	531.53	374.223	19.6778	19.4006
Eif3h	0.184042	0.499996	1075.97	879.829	7.87112	9.34104
Eef1e1	0.201893	0.522453	387.729	258.714	3.93556	4.31125
Rpl4	0.212721	0.535837	5950.87	4317.07	5.90334	6.46687
Rps21	0.23668	0.564719	1817.79	1356.56	8.85501	9.34104
Rpl39	0.24018	0.568866	80.1793	60.1188	3.93556	4.31125
Hnrnpa1	0.241111	0.569382	1249.88	811.942	8.85501	8.62249
Rps20	0.255959	0.586965	282.648	183.734	9.8389	4.31125
Eef2	0.256635	0.587153	11779.4	9320.11	104.292	119.996
Rpl37	0.304055	0.63425	2027.17	1509.39	4.91945	5.02979
Rps26	0.307175	0.636881	926.299	615.205	18.6939	15.8079
Rpl12	0.318116	0.648308	998.525	696.602	9.8389	9.34104
Rpl13a	0.358961	0.684277	1743.74	1362.3	132.825	122.152
Rpl19	0.398024	0.718936	886.405	720.244	7.87112	7.90395
Eef1g	0.400664	0.720743	1719.23	1360.95	77.7273	66.8243
Eef1a1	0.424379	0.738221	7219.78	5604.39	63.9528	53.1721
Npm1	0.460821	0.763108	1208.56	753.681	10.8228	8.62249
Rpl38	0.46507	0.765898	775.979	634.963	8.85501	5.02979
Eif3f	0.483701	0.779271	1471.26	1157.46	8.85501	5.02979
Rpl37a	0.496477	0.786463	752.121	478.08	5.90334	5.02979
Rpl22	0.523595	0.800333	1400.86	994.156	11.8067	6.46687
Eef1d	0.559186	0.82021	666.075	526.04	16.7261	10.0596
Rpl34	0.564721	0.823373	560.212	377.769	7.87112	6.46687
Rpl21	0.592547	0.838053	559.821	369.494	14.7583	7.90395
Eif3e	0.643738	0.863542	1042.07	830.856	6.88723	4.31125
Rpl7	0.686952	0.886043	902.31	627.364	9.8389	5.74833
Rps27a	0.740791	0.911841	68.9672	43.907	5.90334	3.59271
Rps11	0.749249	0.915626	1295.51	889.624	10.8228	6.46687
Rpl5	0.75099	0.916017	1208.03	829.505	32.4684	19.4006
Rpl23	0.790185	0.932194	1188.09	831.362	18.6939	11.4967
Rplp1	0.884552	0.968391	1951.16	1379.36	7.87112	5.74833
Rps19	0.889173	0.970177	757.596	546.136	8.85501	6.46687
Rps15a	0.892759	0.971895	410.153	280.836	5.90334	4.31125
Rps15	0.956054	0.997334	1735	1116.93	16.7261	10.7781
